# Supplementary material for: Effect of Microsporidia MB infection on the development and fitness of Anopheles arabiensis under different diet regimes
Source: Parasit Vectors. 2024 Jul 9;17:294. doi: 10.1186/s13071-024-06365-8 (PMC11234536; doi:10.1186/s13071-024-06365-8)
Supplement: Supplementary file 5 — Additional file 5. Data generated from the study. [file 13071_2024_6365_MOESM5_ESM.xlsx]

## Sheet: raw cts
18S							7S
Well	Sample	Cq	Efficiency	R²	(1+eff)^18s ct		Well	Sample	Cq	Efficiency	R²	(1+eff)^S7 ct		density
14	TL1-01	19.8299	0.976816	0.99838	739592		11	TL1-1	24.9789	0.840338	0.99842	4.13848e+06		5.59563
16	TL1-03	20.3485	0.940135	0.9991	719367		12	TL1-3	25.9171	0.79489	0.99849	3.83636e+06		5.33296
17	TL1-04	25.2479	0.931868	0.99906	1.66086e+07		13	TL1-4	28.5982	0.832473	0.9989	3.3297e+07		2.00481
18	TL1-05	20.5816	1.02251	0.99916	1.97573e+06		14	TL1-5	25.5391	0.887176	0.99914	1.10665e+07		5.60119
19	TL1-06	23.4346	0.993633	0.99908	1.05209e+07		15	TL1-6	27.5865	0.826012	0.99894	1.63672e+07		1.55569
20	TL1-07	22.4537	1.00331	0.99908	5.96174e+06		16	TL1-7	26.5538	0.725333	0.99832	1.94927e+06		0.326963
21	TL1-08	23.6213	0.836471	0.9984	1.7205e+06		17	TL1-8	25.346	0.866825	0.99864	7.4369e+06		4.32252
22	TL1-09	22.8138	0.737279	0.9976	296719		18	TL1-9	25.5714	0.744143	0.9977	1.50522e+06		5.07288
23	TL1-10	24.0637	0.951858	0.99924	9.75554e+06		19	TL1-10	25.3768	0.901583	0.99931	1.21078e+07		1.24112
24	TL1-11	20.7633	0.965717	0.99911	1.243e+06		20	TL1-11	25.332	0.863255	0.99901	7.02318e+06		5.6502
25	TL1-12	25.152	0.930714	0.99936	1.53594e+07		21	TL1-12	29.2867	0.895152	0.99929	1.35293e+08		8.80848
26	TL1-13	19.4601	0.890654	0.99877	241490		22	TL1-13	23.365	0.817162	0.99859	1.15006e+06		4.76238
27	TL1-14	20.2433	1.05932	0.99831	2.24282e+06		23	TL1-14	23.5657	0.902045	0.99939	3.80221e+06		1.69528
28	TL1-15	24.502	0.971119	0.99901	1.66364e+07		24	TL1-15	26.0694	0.82534	0.99853	6.50242e+06		0.390855
29	TL1-16	23.5852	0.984424	0.99933	1.04654e+07		25	TL1-16	26.6002	0.821083	0.99867	8.41044e+06		0.803644
30	TL1-17	25.9217	0.977488	0.99923	4.73984e+07		26	TL1-17	27.2086	0.888955	0.99881	3.27797e+07		0.691578
32	TL1-19	24.6813	0.972939	0.99924	1.92209e+07		28	TL1-19	24.688	0.866607	0.9993	4.91774e+06		0.255854
33	TL1-20	24.3504	0.791324	0.9989	1.46181e+06		29	TL1-20	27.0261	0.854708	0.99909	1.78007e+07		12.1771
35	TL1-22	23.1946	0.775048	0.99816	603025		30	TL1-22	24.2176	0.904192	0.99826	5.94179e+06		9.85331
36	TL1-23	21.3128	1.02749	0.999	3.48471e+06		31	TL1-23	23.9079	0.920183	0.99887	5.94469e+06		1.70593
38	TL1-25	20.1052	0.980192	0.99846	923342		32	TL1-25	24.6853	0.853102	0.99894	4.10367e+06		4.44436
39	TL1-26	24.2491	0.8501	0.99885	3.01468e+06		33	TL1-26	23.5104	0.8884	0.99919	3.09796e+06		1.02762
40	TL1-27	25.0638	0.892363	0.99881	8.76567e+06		34	TL1-27	26.1025	0.80484	0.99829	4.93952e+06		0.563508
42	TL1-29	20.3912	1.00696	0.99882	1.47616e+06		35	TL1-29	24.6501	0.869024	0.99902	4.95838e+06		3.35897
23	TL3-01	19.7491	0.962578	0.99928	606811		8	TL3-1	24.9215	0.658507	0.99581	299008		0.492753
24	TL3-02	22.2633	0.770771	0.99902	334893		9	TL3-2	26.5188	0.670847	0.99624	816617		2.43844
25	TL3-03	19.039	1.14088	0.99723	1.96862e+06		10	TL3-3	23.8655	0.830389	0.99819	1.84383e+06		0.93661
2	TR1-02	20.6128	1.01015	0.9991	1.77985e+06		1	GR1-1	25.1741	0.931552	0.99917	1.57553e+07		8.85207
3	TR1-03	24.9193	0.936082	0.99935	1.4123e+07		2	GR1-2	24.0463	1.09929	0.99762	5.55437e+07		3.93286
4	TR1-04	21.3014	1.04531	0.99884	4.16477e+06		3	GR1-5	24.6302	1.02777	0.99896	3.64698e+07		8.75674
5	TR1-05	24.3887	1.03259	0.99914	3.2579e+07		4	GR1-10	23.6818	1.00614	0.99901	1.44703e+07		0.444159
6	TR1-06	22.3233	1.02151	0.99886	6.66333e+06		5	GR1-12	26.8459	0.737111	0.99759	2.744e+06		0.411806
7	TR1-07	19.0529	0.993842	0.99845	512842		6	GR1-13	22.789	1.01391	0.99873	8.48678e+06		16.5485
9	TR1-09	25.0233	0.960523	0.99916	2.0706e+07		7	GR1-17	24.3606	1.01576	0.99866	2.60801e+07		1.25954
10	TR1-10	18.4207	1.05422	0.99882	574325		8	GR1-20	23.134	1.04021	0.9979	1.45879e+07		25.4001
11	TR1-11	20.7752	0.848492	0.99855	349291		9	GR1-21	24.0875	0.942952	0.99857	8.87806e+06		25.4174
12	TR1-12	19.0921	0.839815	0.99852	113525		10	GR1-24	25.3978	0.683679	0.9971	557800		4.91344
13	TR1-13	18.8033	0.718787	0.99797	26482.1		11	GR1-27	23.529	0.903389	0.99873	3.77568e+06		142.575
14	TR1-14	20.1394	0.927736	0.9991	550408		12	GR1-29	24.2492	0.995107	0.9987	1.87912e+07		34.1406
16	TR1-16	20.4814	1.03101	0.9989	2.00619e+06		13	GR1-30	23.2609	1.03416	0.99837	1.49042e+07		7.4291
17	TR1-17	21.4047	0.915773	0.99902	1.10531e+06		14	GR1-31	23.3174	0.88043	0.99853	2.48295e+06		2.24639
18	TR1-18	21.2139	0.933979	0.99901	1.19331e+06		15	GR1-35	27.8426	0.804171	0.99758	1.36598e+07		11.447
19	TR1-19	25.5267	1.01297	0.99909	5.70069e+07		16	GR1-36	25.1661	0.933764	0.9991	1.61307e+07		0.28296
20	TR1-20	20.0949	0.95805	0.99841	731441		17	GR1-38	23.6961	0.902943	0.99892	4.18118e+06		5.71636
22	TR1-22	25.6626	0.966899	0.99926	3.4611e+07		18	GR1-40	25.859	0.995198	0.99902	5.71922e+07		1.65243
23	TR1-23	22.2516	0.919078	0.99946	1.99183e+06		19	GR1-43	23.6252	1.00265	0.99853	1.33499e+07		6.70235
24	TR1-24	19.4153	0.804633	0.99843	95029.4		20	GR1-45	22.5902	0.919677	0.99865	2.50139e+06		26.3223
26	TR1-26	19.2043	0.632711	0.99463	12268.1		20	GR2-1	23.6252	0.933764	0.99902	5.83913e+06		475.962
27	TR1-27	22.8382	0.941565	0.9985	3.80953e+06		21	GR2-2	27.4278	0.478509	0.98372	45488.9		0.0119408
28	TR1-28	18.9651	0.956526	0.99872	337321		22	GR2-3	23.7796	1.01249	0.99874	1.66989e+07		49.5045
29	TR1-29	15.4964	0.923619	0.99911	25283.2		23	GR2-4	21.8345	0.992526	0.99899	3.4462e+06		136.304
30	TR1-30	16.4935	0.640517	0.9977	3513.81		24	GR2-5	24.5431	0.944154	0.99869	1.21998e+07		3471.96
31	TR1-31	24.0456	0.936869	0.99906	8.00759e+06		25	GR2-7	24.9424	0.979206	0.99923	2.4842e+07		3.10231
32	TR1-32	17.406	1.06815	0.99875	311196		26	GR2-10	22.7536	1.00698	0.99881	7.6551e+06		24.5989
33	TR1-33	18.7055	0.998453	0.99913	421324		27	GR2-16	24.0624	0.982438	0.99895	1.41693e+07		33.6304
34	TR1-34	17.2718	1.04881	0.99813	239990		28	GR2-17	21.6173	0.987181	0.99831	2.79955e+06		11.6652
35	TR1-35	19.4088	1.05207	0.99935	1.14617e+06		29	GR2-19	22.87	0.98492	0.99916	6.44735e+06		5.62513
36	TR1-36	22.9984	1.09705	0.9978	2.49162e+07		30	GR2-20	26.1726	1.04664	0.99824	1.38278e+08		5.54972
37	TR1-37	25.9001	1.07149	0.99869	1.55516e+08		31	GR2-21	25.6723	0.997275	0.99913	5.16343e+07		0.332019
39	TR1-39	21.5562	1.19712	0.998	2.33937e+07		32	GR2-22	24.5015	0.995414	0.99836	2.24526e+07		0.959774
40	TR1-40	22.2571	0.885102	0.99879	1.34321e+06		33	GR2-24	23.0528	0.999697	0.99831	8.67075e+06		6.45526
42	TR1-42	24.8428	0.930667	0.99888	1.25246e+07		34	GR2-26	24.2713	1.0565	0.99849	3.98139e+07		3.17886
44	TR1-44	18.5395	1.00821	0.99911	411097		35	GR2-27	23.4492	1.02152	0.99819	1.4721e+07		35.8091
28	TR1-45	19.8714	1.14997	0.99769	4.03551e+06		36	GR2-28	24.198	0.914667	0.99849	6.70016e+06		1.6603
29	TR1-46	18.7807	1.1468	0.99766	1.70315e+06		37	GR2-29	22.6514	0.993145	0.9985	6.09512e+06		3.57873
30	TR1-47	19.7039	1.02093	0.99898	1.04848e+06		38	GR2-30	24.0323	0.939345	0.99857	8.18501e+06		7.80656
31	TR1-48	20.198	1.0735	0.99841	2.49337e+06		39	GR2-31	24.4252	1.02528	0.99841	3.06153e+07		12.2787
32	TR2-01	21.7762	1.13272	0.99769	1.45511e+07		40	GR2-32	24.446	0.999813	0.99804	2.28031e+07		1.5671
33	TR2-02	19.6989	1.15523	0.99795	3.71042e+06		41	GR3-2	23.6724	0.988765	0.99902	1.16997e+07		3.15319
34	TR2-03	20.1664	1.08949	0.99846	2.84485e+06		42	GR3-5	23.6567	0.972377	0.99898	9.51689e+06		3.34531
35	TR2-04	17.4497	1.01794	0.99869	209193		43	GR3-6	21.9381	0.987104	0.99795	3.48659e+06		16.6669
36	TR2-05	17.8738	0.838387	0.9986	53270.1		44	GR3-7	22.9864	0.858437	0.99891	1.53726e+06		28.8578
37	TR2-06	17.4359	1.0566	0.9991	288443		45	GR3-9	23.3712	1.00927	0.99848	1.20882e+07		41.9084
38	TR2-07	19.1344	1.09263	0.99801	1.36847e+06		46	GR3-11	25.7797	0.616167	0.99483	236978		0.173171
39	TR2-08	21.3818	0.986281	0.99868	2.35857e+06		47	GR3-12	24.7247	0.83075	0.99829	3.11465e+06		1.32057
40	TR2-09	19.2196	0.907376	0.99852	245403		48	GR3-13	25.2881	0.760444	0.99826	1.62679e+06		6.62904
41	TR2-10	19.1488	0.962627	0.99861	405034		1	GR3-15	25.0896	0.852525	0.99874	5.22496e+06		12.9001
43	TR2-12	22.6727	0.955167	0.99911	3.99884e+06		2	GR3-16	26.4696	0.86344	0.99907	1.42939e+07		3.57451
1	TR2-14	19.159	0.966521	0.99804	423623		3	GR3-17	23.9841	0.803458	0.99811	1.38828e+06		3.27715
2	TR2-15	21.412	0.803317	0.99883	304107		4	GR3-18	24.1271	0.784152	0.99782	1.16499e+06		3.83084
3	TR2-16	24.126	1.04473	0.99832	3.12171e+07		5	GR3-19	24.6143	0.887386	0.9991	6.16754e+06		0.197569
4	TR2-17	22.3843	0.892093	0.9993	1.58183e+06		6	GR3-20	25.9608	0.85149	0.99866	8.81195e+06		5.57075
5	TR2-18	24.2393	1.04577	0.99833	3.42728e+07		7	GR3-21	26.5166	0.890537	0.99917	2.15825e+07		0.629728
6	TR2-19	21.692	0.977578	0.99919	2.653e+06		8	GR3-22	25.5654	0.88363	0.99903	1.07245e+07		4.0424
7	TR2-20	22.161	0.789264	0.99956	397669		9	GR3-24	25.2703	0.775141	0.99819	1.98694e+06		4.99648
8	TR2-21	19.7287	0.855642	0.99827	198175		10	GR3-25	24.7679	0.758631	0.99801	1.18157e+06		5.96226
9	TR2-22	18.8358	0.618949	0.99309	8731.12		22	TR2-22	25.1236	0.746658	0.99756	1.21654e+06		139.334
10	TR2-23	22.3776	0.921613	0.99937	2.22715e+06		23	TR2-23	26.1243	0.892141	0.99843	1.71881e+07		7.71756
11	TR2-24	21.565	1.00394	0.99913	3.23685e+06		24	TR2-24	24.7066	0.936329	0.99928	1.23106e+07		3.80327
12	TR2-25	20.4545	0.890232	0.99861	452875		25	TR2-25	24.8377	0.846044	0.99901	4.1005e+06		9.05439
13	TR2-26	25.9187	0.95842	0.99907	3.67981e+07		26	TR2-26	26.3855	0.876211	0.99888	1.62431e+07		0.441412
14	TR2-27	23.477	0.88635	0.99905	2.95661e+06		27	TR2-27	23.9426	0.855959	0.99867	2.69292e+06		0.910812
15	TR2-28	19.5401	0.931872	0.99916	387292		28	TR2-28	24.3481	0.87262	0.99919	4.30156e+06		11.1068
16	TR2-29	23.2765	0.630448	0.99583	87450.6		29	TR2-29	28.0388	0.463848	0.984	43682.5		0.49951
17	TR2-30	20.0263	0.864857	0.99825	263044		30	TR2-30	23.778	0.966797	0.99881	9.66115e+06		36.7283
18	TR2-31	21.2221	0.941743	0.99811	1.3063e+06		31	TR2-31	24.1238	0.823339	0.9991	1.96393e+06		1.50343
19	TR2-32	19.0905	0.796637	0.99679	72073.2		32	TR2-32	23.7175	0.739337	0.99843	502700		6.97485
20	TR2-33	20.9153	0.865763	0.9985	462417		33	TR2-33	25.0901	0.860041	0.99882	5.78572e+06		12.5119
21	TR2-34	21.0746	0.936527	0.9981	1.11922e+06		34	TR2-34	25.1743	0.760606	0.99826	1.52886e+06		1.36601
22	TR2-35	23.5273	0.663778	0.99475	159143		35	TR2-35	23.059	0.811143	0.99778	887417		5.57623
24	TR2-37	18.031	0.691482	0.99544	13058.6		36	TR2-37	24.332	0.782614	0.99846	1.28451e+06		98.3652
25	TR2-38	20.7408	0.994596	0.99824	1.65664e+06		37	TR2-38	23.5428	0.887995	0.99935	3.14653e+06		1.89935
26	TR2-39	18.8191	0.662589	0.99591	14288.2		38	TR2-39	25.4081	0.548552	0.9925	66935.2		4.68464
27	TR2-40	20.7327	0.591454	0.99259	15266.2		39	TR2-40	26.2695	0.598503	0.99459	224624		14.7138
29	TR2-42	22.2472	0.951324	0.99894	2.87754e+06		40	TR2-42	24.0873	0.921006	0.99909	6.75198e+06		2.34644
30	TR2-43	18.3812	0.936691	0.9984	189020		41	TR2-43	24.1531	0.852086	0.99813	2.91635e+06		15.4288
31	TR2-44	18.9741	0.965126	0.99844	368814		42	TR2-44	22.6857	0.971101	0.99865	4.84929e+06		13.1484
32	TR2-45	17.242	0.819516	0.99791	30349.3		43	TR2-45	23.8138	0.702946	0.99709	320459		10.559
33	TR2-46	22.8174	0.874411	0.99912	1.68296e+06		44	TR2-46	23.0086	0.934023	0.99875	3.90007e+06		2.31739
34	TR3-01	19.251	0.873952	0.99853	178186		45	TR3-1	23.2008	0.828529	0.99837	1.20496e+06		6.76238
35	TR3-02	23.7539	0.606932	0.9946	78206.8		46	TR3-2	25.0547	0.708548	0.99662	673585		8.61287
37	TR3-04	19.4029	0.895582	0.99872	244909		47	TR3-4	21.7234	1.10574	0.99811	1.06037e+07		43.2965
38	TR3-05	25.9569	0.815268	0.99866	5.26368e+06		48	TR3-5	27.0374	0.9148	0.99932	4.24496e+07		8.06464
39	TR3-06	25.2823	0.897457	0.99936	1.07852e+07		1	TR3-6	26.3409	0.898082	0.9991	2.14323e+07		1.9872
40	TR3-07	25.1475	0.926851	0.99888	1.45623e+07		2	TR3-7	25.2975	0.909198	0.99896	1.27299e+07		0.874164
41	TR3-08	25.6531	0.671158	0.99723	526141		3	TR3-8	24.1311	0.721432	0.99741	492350		0.935775
42	TR3-09	20.4578	0.848614	0.99872	287793		4	TR3-9	22.3122	0.880214	0.99878	1.3127e+06		4.56128
1	TR3-12	20.5999	0.937257	0.99871	824219		5	TR3-12	24.2937	0.600758	0.99452	92007		0.111629
3	TR3-14	20.0619	0.999268	0.9986	1.08654e+06		6	TR3-14	24.8432	0.868287	0.9978	5.54019e+06		5.09894
4	TR3-15	21.7455	0.991057	0.99881	3.18959e+06		7	TR3-15	26.3252	0.789789	0.99851	4.51911e+06		1.41683
7	TR3-18	21.1237	1.12286	0.99767	8.04989e+06		8	TR3-18	26.001	0.936388	0.99859	2.89793e+07		3.59997
8	TR3-19	20.2778	0.69715	0.99725	45523		9	TR3-19	29.5638	0.87636	0.99934	1.203e+08		2642.61
9	TR3-20	24.9548	0.933728	0.99842	1.40262e+07		10	TR3-20	24.735	0.862452	0.99868	4.79234e+06		0.341672
10	TR3-21	21.4258	1.03098	0.99891	3.91614e+06		11	TR3-21	30.8909	0.833967	0.99933	1.36896e+08		34.9569
11	TR3-22	20.449	1.04369	0.99867	2.22683e+06		12	TR3-22	29.4715	0.860651	0.99951	8.86021e+07		39.7884
13	TR3-24	19.9855	0.877162	0.99883	292453		13	TR3-24	26.1181	0.642486	0.99601	425107		1.45359
17	CR1-01	26.0187	0.962764	0.99941	4.16917e+07		11	TR1-2	23.8246	0.888254	0.99856	3.77607e+06		0.0905714
20	CR1-04	21.3856	1.0275	0.99903	3.66904e+06		12	TR1-3	25.4856	0.858765	0.99898	7.26674e+06		1.98056
23	CR1-07	22.8129	0.932892	0.99911	3.38246e+06		13	TR1-4	25.8868	0.823651	0.99859	5.68773e+06		1.68154
24	CR1-08	24.3918	1.0031	0.99898	2.28606e+07		14	TR1-5	25.2776	0.900576	0.99899	1.12087e+07		0.490305
25	CR1-09	24.5599	0.848148	0.99875	3.55648e+06		15	TR1-6	27.9991	0.896927	0.99871	6.09788e+07		17.1458
27	CR1-11	25.7003	0.992301	0.99941	4.93749e+07		16	TR1-7	26.6383	0.882519	0.99923	2.08247e+07		0.421768
28	CR1-12	25.9453	0.95891	0.99889	3.77055e+07		17	TR1-8	25.4528	0.870506	0.99916	8.3586e+06		0.221681
29	CR1-13	21.5513	1.02488	0.99896	4.0113e+06		18	TR1-9	26.4262	0.907176	0.9994	2.5684e+07		6.40292
31	CR1-15	23.2319	0.834235	0.99864	1.31993e+06		19	TR1-10	24.6444	0.796946	0.99843	1.87441e+06		1.42009
32	CR1-16	24.5239	1.01128	0.99928	2.76899e+07		20	TR1-11	26.8386	0.853858	0.99927	1.56606e+07		0.565571
34	CR1-18	23.4711	1.03086	0.99938	1.66569e+07		21	TR1-12	23.8406	0.899438	0.99859	4.39128e+06		0.263631
38	CR1-22	22.3169	0.953593	0.9992	3.09402e+06		22	TR1-13	26.0616	0.923933	0.99864	2.54939e+07		8.23973
39	CR1-23	25.184	0.911237	0.99879	1.21514e+07		23	TR1-14	23.4301	0.925243	0.99908	4.62934e+06		0.380971
40	CR1-24	22.0314	0.969074	0.99869	3.04101e+06		24	TR1-16	25.8443	0.832907	0.99892	6.31954e+06		2.0781
43	CR1-27	25.9539	1.09459	0.99803	2.1566e+08		25	TR1-17	24.5892	0.88879	0.99888	6.18213e+06		0.0286661
44	CR1-28	19.5165	0.927938	0.99913	366461		26	TR1-18	25.7507	0.872747	0.99916	1.03878e+07		28.3463
1	CR1-29	23.8745	1.1057	0.99799	5.25945e+07		27	TR1-19	23.8631	0.745867	0.99784	595846		0.0113291
4	CR2-01	21.1532	1.09716	0.99769	6.36103e+06		28	TR1-20	27.3392	0.908873	0.99945	4.74481e+07		7.45918
5	CR2-02	19.1266	0.966122	0.99833	412841		29	TR1-22	24.0318	0.933198	0.99821	7.58117e+06		18.3634
6	CR2-03	18.6592	1.01563	0.99893	478727		30	TR1-23	25.2273	0.790934	0.99817	2.42392e+06		5.06326
7	CR2-04	22.5846	1.02392	0.99903	8.227e+06		31	TR1-24	25.1546	0.589799	0.99538	116058		0.014107
8	CR2-05	18.689	1.0064	0.99834	448628		32	TR1-26	25.2859	0.883858	0.99885	9.01231e+06		20.0886
9	CR2-06	19.4856	1.06365	0.9989	1.35164e+06		33	TR1-27	23.7931	0.884632	0.99849	3.53576e+06		2.61589
11	CR2-08	21.1729	0.956766	0.99844	1.48845e+06		34	TR1-28	26.4965	0.739054	0.99703	2.33052e+06		1.56574
12	CR2-09	20.241	1.07422	0.99809	2.59096e+06		35	TR1-29	24.2235	0.827713	0.99841	2.20964e+06		0.852825
13	CR2-10	20.0868	1.11372	0.99758	3.38194e+06		36	TR1-30	24.5849	0.758963	0.99792	1.07058e+06		0.31656
14	CR2-11	24.6605	0.705825	0.99685	524343		37	TR1-31	23.2609	1.10574	0.99876	3.33202e+07		63.5465
16	CR2-13	21.6595	1.00056	0.9986	3.33256e+06		38	TR1-32	24.9848	0.859347	0.99847	5.36935e+06		1.61118
17	CR2-14	20.8069	0.989667	0.99864	1.64697e+06		39	TR1-33	22.713	0.870562	0.99852	1.50419e+06		0.913306
18	CR2-15	22.0648	1.12143	0.99777	1.61054e+07		40	TR1-34	24.8748	0.769029	0.99796	1.45329e+06		0.090236
19	CR2-16	26.6651	0.964661	0.9995	6.61534e+07		41	TR1-35	24.6955	0.886184	0.99901	6.3929e+06		0.0966374
20	CR2-17	18.5142	1.08197	0.99911	787592		42	TR1-36	25.2427	0.826317	0.99916	4.00774e+06		5.0886
22	CR2-19	24.2996	1.00862	0.99899	2.29245e+07		43	TR1-37	23.5648	0.920097	0.99909	4.74749e+06		0.207092
27	CR2-24	20.6138	1.01819	0.9992	1.93388e+06		44	TR1-40	24.2372	0.900893	0.99876	5.76973e+06		2.9835
29	CR2-26	21.3767	1.06769	0.99907	5.54686e+06		45	TR1-42	25.8251	0.93763	0.99897	2.62307e+07		4.72892
30	CR2-27	18.2407	1.10171	0.99794	765478		46	TR1-44	25.3917	0.854779	0.99885	6.49228e+06		8.48135
31	CR2-28	22.5538	1.14774	0.9983	3.07228e+07		47	TR1-45	25.8571	0.937557	0.99882	2.67648e+07		0.87117
32	CR2-29	22.8763	0.921488	0.99913	3.08025e+06		48	TR1-46	24.8783	0.823595	0.99874	3.1006e+06		1.00661
35	CR3-03	20.3003	1.0586	0.99886	2.32062e+06		1	TR1-47	24.0166	0.938125	0.99888	7.97852e+06		3.4381
37	CR3-05	18.9097	1.14805	0.99726	1.90049e+06		2	TR1-48	24.0166	0.938125	0.99888	7.97852e+06		4.19814
38	CR3-06	18.4063	1.05965	0.99916	596734		3	TR2-01	23.5759	0.88104	0.9991	2.94566e+06		4.9363
39	CR3-07	20.7469	0.975129	0.99936	1.35729e+06		4	TR2-02	24.5753	0.840847	0.99877	3.25755e+06		2.40003
40	CR3-08	19.4692	1.04155	0.99903	1.0831e+06		5	TR2-03	24.7419	0.757168	0.99791	1.14066e+06		1.05314
41	CR3-09	23.4592	1.02724	0.99924	1.58405e+07		6	TR2-04	23.5579	0.912921	0.9992	4.32711e+06		0.273168
42	CR3-10	21.8015	0.999689	0.99876	3.64265e+06		7	TR2-05	24.1112	0.784193	0.99792	1.15496e+06		0.317067
43	CR3-11	23.0659	1.07969	0.99842	2.16228e+07		8	TR2-06	25.3953	0.876218	0.99944	8.71163e+06		0.40289
1	GR1-01	18.2589	0.833334	0.9981	64047		15	CR1-1	23.9814	0.821032	0.99768	1.74899e+06		27.308
2	GR1-02	22.3602	1.04335	0.9986	8.69631e+06		16	CR1-4	26.3769	0.799496	0.99829	5.37148e+06		0.617673
5	GR1-05	20.572	1.03738	0.99896	2.28159e+06		17	CR1-7	25.0132	0.932472	0.99837	1.43421e+07		6.28603
10	GR1-10	22.3954	1.04962	0.99892	9.55065e+06		18	CR1-8	25.2566	0.827048	0.99873	4.08229e+06		0.427436
12	GR1-12	22.0513	1.10549	0.99748	1.34999e+07		19	CR1-9	24.8105	0.888165	0.99897	7.05806e+06		0.522824
13	GR1-13	26.441	0.901673	0.99897	2.4023e+07		20	CR1-11	23.8154	0.855572	0.99876	2.47682e+06		0.103102
17	GR1-17	23.4146	1.03627	0.99908	1.70322e+07		21	CR1-12	27.148	0.890949	0.9985	3.24561e+07		1.90557
20	GR1-20	26.5547	1.01304	0.99936	1.17133e+08		22	CR1-13	28.091	0.818582	0.9987	1.97773e+07		0.168845
21	GR1-21	24.0056	1.0862	0.99794	4.63769e+07		23	CR1-15	26.4173	0.915746	0.99929	2.87483e+07		0.619884
24	GR1-24	20.5392	0.991642	0.99847	1.39819e+06		24	CR1-16	25.4804	0.811235	0.99881	3.74375e+06		2.67757
27	GR1-27	21.0875	1.10245	0.99753	6.38954e+06		25	CR1-18	25.238	0.830505	0.99885	4.23422e+06		0.66268
29	GR1-29	23.8166	0.976283	0.99906	1.11208e+07		26	CR1-22	25.5806	0.863215	0.99854	8.19386e+06		0.736804
30	GR1-30	18.3909	1.0741	0.99891	671083		27	CR1-23	25.275	0.809858	0.99832	3.25069e+06		4.84394
31	GR1-31	18.4897	1.05642	0.99885	615648		28	CR1-24	25.2328	0.825822	0.99883	3.95672e+06		6.42691
35	GR1-35	17.3037	1.11378	0.99837	421426		29	CR1-27	25.6314	0.790269	0.99821	3.03838e+06		7.20976
36	GR1-36	25.9481	1.06535	0.99839	1.49095e+08		30	CR1-28	27.7051	0.937776	0.99911	9.11525e+07		0.611373
38	GR1-38	21.8661	0.871295	0.99928	892680		31	CR1-29	24.6102	0.906166	0.937776	7.84882e+06		8.79242
40	GR1-40	21.2587	0.912224	0.99866	966394		31	CR2-1	26.3073	0.783885	0.99872	4.10009e+06		4.24267
43	GR1-43	24.5117	0.902622	0.99891	7.03729e+06		32	CR2-2	25.3259	0.906166	0.99903	1.24544e+07		1.76977
45	GR1-45	26.3087	0.769853	0.99864	3.33358e+06		33	CR2-3	24.6102	0.893083	0.99893	6.62513e+06		1.98739
1	GR2-01	21.9118	0.822077	0.99796	512249		34	CR2-4	30.2825	0.798707	0.99925	5.25839e+07		102.653
2	GR2-02	23.5505	1.01707	0.99913	1.50082e+07		35	CR2-5	27.0865	0.925824	0.99889	5.11987e+07		3.41139
3	GR2-03	19.6504	1.02932	0.99875	1.0954e+06		36	CR2-6	25.5549	0.800507	0.99834	3.36185e+06		3.06905
4	GR2-04	20.3538	0.928158	0.99904	636423		37	CR2-8	25.0772	0.733119	0.99732	975339		1.53253
5	GR2-05	22.2642	0.957107	0.99934	3.10862e+06		38	CR2-9	26.4748	0.91029	0.99913	2.76725e+07		8.90185
7	GR2-07	24.1707	0.967937	0.9986	1.27775e+07		39	CR2-10	25.9111	0.950188	0.99851	3.28242e+07		2.5689
10	GR2-10	19.477	0.945542	0.99922	426237		40	CR2-11	24.9813	0.961891	0.99856	2.04839e+07		48.0575
16	GR2-16	23.5563	0.894284	0.99906	3.43216e+06		41	CR2-13	24.7745	0.901353	0.9993	8.1966e+06		2.38817
17	GR2-17	20.1098	0.937561	0.9982	597941		42	CR2-14	25.2312	0.801834	0.99867	2.83141e+06		4.73526
19	GR2-19	22.4069	1.03564	0.9988	8.26062e+06		43	CR2-15	26.5893	0.88152	0.99922	1.99072e+07		2.40989
20	GR2-20	22.1535	0.976587	0.99852	3.59388e+06		44	CR2-16	26.2599	0.874054	0.99886	1.45625e+07		4.05202
21	GR2-21	21.5377	0.886427	0.99889	864299		45	CR2-17	25.8655	0.850371	0.99861	8.1803e+06		9.46466
22	GR2-22	20.1806	0.951097	0.99854	721106		46	CR2-19	25.6842	0.919579	0.99925	1.87898e+07		26.0569
24	GR2-24	19.7068	0.889414	0.99881	278955		47	CR2-24	27.5668	0.859795	0.99907	2.68092e+07		96.1057
26	GR2-26	19.7299	1.00806	0.99872	941317		48	CR2-26	25.0285	0.863676	0.99862	5.84753e+06		6.21207
27	GR2-27	20.8358	0.985017	0.9984	1.60008e+06		24	CR2-27	25.1754	0.902788	0.99891	1.08088e+07		6.75519
28	GR2-28	18.8577	0.969821	0.99822	356619		25	CR2-28	26.7406	0.943689	0.99905	5.22472e+07		146.507
29	GR2-29	22.3544	1.0437	0.99886	8.69374e+06		26	CR2-29	25.4821	0.897856	0.9994	1.23232e+07		1.41748
30	GR2-30	20.5045	1.02959	0.9987	2.01026e+06		27	CR3-3	26.408	0.916175	0.99928	2.8744e+07		14.2987
31	GR2-31	21.5025	0.887767	0.99912	858172		28	CR3-5	27.9879	0.854814	0.99925	3.2298e+07		37.6358
32	GR2-32	20.14	0.965974	0.99835	817821		29	CR3-6	30.5121	0.868061	0.99922	1.90858e+08		233.374
34	GR3-02	19.5524	0.741262	0.99749	51224.8		30	CR3-7	29.8506	0.842171	0.99862	8.32278e+07		1624.76
37	GR3-05	25.7659	0.928148	0.99925	2.22283e+07		31	CR3-8	27.0103	0.860478	0.99863	1.91711e+07		0.862463
38	GR3-06	20.9411	0.695458	0.99505	63317.6		32	CR3-9	25.0252	0.784869	0.99815	1.97919e+06		31.2582
39	GR3-07	17.8356	1.00478	0.99816	244081		33	CR3-10	24.0845	0.930678	0.99885	7.60644e+06		31.1636
41	GR3-09	21.6983	1.02384	0.9994	4.4004e+06		34	CR3-11	30.0566	0.90732	0.99877	2.68281e+08		60.9674
43	GR3-11	19.1344	1.09263	0.99801	1.36847e+06		46	GR3-11	25.7797	0.616167	0.99483	236978		0.173171
44	GR3-12	21.3818	0.986281	0.99868	2.35857e+06		47	GR3-12	24.7247	0.83075	0.99829	3.11465e+06		1.32057
1	GR3-13	19.2196	0.907376	0.99852	245403		48	GR3-13	25.2881	0.760444	0.99826	1.62679e+06		6.62904
3	GR3-15	19.1488	0.962627	0.99861	405034		1	GR3-15	25.0896	0.852525	0.99874	5.22496e+06		12.9001
4	GR3-16	22.6727	0.955167	0.99911	3.99884e+06		2	GR3-16	26.4696	0.86344	0.99907	1.42939e+07		3.57451
5	GR3-17	19.159	0.966521	0.99804	423623		3	GR3-17	23.9841	0.803458	0.99811	1.38828e+06		3.27715
6	GR3-18	21.412	0.803317	0.99883	304107		4	GR3-18	24.1271	0.784152	0.99782	1.16499e+06		3.83084
7	GR3-19	24.126	1.04473	0.99832	3.12171e+07		5	GR3-19	24.6143	0.887386	0.9991	6.16754e+06		0.197569
8	GR3-20	22.3843	0.892093	0.9993	1.58183e+06		6	GR3-20	25.9608	0.85149	0.99866	8.81195e+06		5.57075
9	GR3-21	24.2393	1.04577	0.99833	3.42728e+07		7	GR3-21	26.5166	0.890537	0.99917	2.15825e+07		0.629728
10	GR3-22	21.692	0.977578	0.99919	2.653e+06		8	GR3-22	25.5654	0.88363	0.99903	1.07245e+07		4.0424
12	GR3-24	22.161	0.789264	0.99956	397669		9	GR3-24	25.2703	0.775141	0.99819	1.98694e+06		4.99648
13	GR3-25	19.7287	0.855642	0.99827	198175		10	GR3-25	24.7679	0.758631	0.99801	1.18157e+06		5.96226

## Sheet: intensity isogroup
treatment	replicate	density
T_low	1	5.59563
T_low	1	5.33296
T_low	1	2.00481
T_low	1	5.60119
T_low	1	1.55569
T_low	1	0.326963
T_low	1	4.32252
T_low	1	5.07288
T_low	1	1.24112
T_low	1	5.6502
T_low	1	8.80848
T_low	1	4.76238
T_low	1	1.69528
T_low	1	0.390855
T_low	1	0.803644
T_low	1	0.691578
T_low	1	0.255854
T_low	1	12.1771
T_low	1	9.85331
T_low	1	1.70593
T_low	1	4.44436
T_low	1	1.02762
T_low	1	0.563508
T_low	1	3.35897
T_low	3	0.492753
T_low	3	2.43844
T_low	3	0.93661
T_high	1	8.85207
T_high	1	3.93286
T_high	1	8.75674
T_high	1	0.444159
T_high	1	0.411806
T_high	1	16.5485
T_high	1	1.25954
T_high	1	25.4001
T_high	1	25.4174
T_high	1	4.91344
T_high	1	142.575
T_high	1	34.1406
T_high	1	7.4291
T_high	1	2.24639
T_high	1	11.447
T_high	1	0.28296
T_high	1	5.71636
T_high	1	1.65243
T_high	1	6.70235
T_high	1	26.3223
T_high	2	475.962
T_high	2	0.0119408
T_high	2	49.5045
T_high	2	136.304
T_high	2	3471.96
T_high	2	3.10231
T_high	2	24.5989
T_high	2	33.6304
T_high	2	11.6652
T_high	2	5.62513
T_high	2	5.54972
T_high	2	0.332019
T_high	2	0.959774
T_high	2	6.45526
T_high	2	3.17886
T_high	2	35.8091
T_high	2	1.6603
T_high	2	3.57873
T_high	2	7.80656
T_high	2	12.2787
T_high	2	1.5671
T_high	3	3.15319
T_high	3	3.34531
T_high	3	16.6669
T_high	3	28.8578
T_high	3	41.9084
T_high	3	0.173171
T_high	3	1.32057
T_high	3	6.62904
T_high	3	12.9001
T_high	3	3.57451
T_high	3	3.27715
T_high	3	3.83084
T_high	3	0.197569
T_high	3	5.57075
T_high	3	0.629728
T_high	3	4.0424
T_high	3	4.99648
T_high	3	5.96226
T_high	2	139.334
T_high	2	7.71756
T_high	2	3.80327
T_high	2	9.05439
T_high	2	0.441412
T_high	2	0.910812
T_high	2	11.1068
T_high	2	0.49951
T_high	2	36.7283
T_high	2	1.50343
T_high	2	6.97485
T_high	2	12.5119
T_high	2	1.36601
T_high	2	5.57623
T_high	2	98.3652
T_high	2	1.89935
T_high	2	4.68464
T_high	2	14.7138
T_high	2	2.34644
T_high	2	15.4288
T_high	2	13.1484
T_high	2	10.559
T_high	2	2.31739
T_high	3	6.76238
T_high	3	8.61287
T_high	3	43.2965
T_high	3	8.06464
T_high	3	1.9872
T_high	3	0.874164
T_high	3	0.935775
T_high	3	4.56128
T_high	3	0.111629
T_high	3	5.09894
T_high	3	1.41683
T_high	3	3.59997
T_high	3	2642.61
T_high	3	0.341672
T_high	3	34.9569
T_high	3	39.7884
T_high	3	1.45359
Cer	1	0.0905714
Cer	1	1.98056
Cer	1	1.68154
Cer	1	0.490305
Cer	1	17.1458
Cer	1	0.421768
Cer	1	0.221681
Cer	1	6.40292
Cer	1	1.42009
Cer	1	0.565571
Cer	1	0.263631
Cer	1	8.23973
Cer	1	0.380971
Cer	1	2.0781
Cer	1	0.0286661
Cer	1	28.3463
Cer	1	0.0113291
Cer	1	7.45918
Cer	1	18.3634
Cer	1	5.06326
Cer	1	0.014107
Cer	1	20.0886
Cer	1	2.61589
Cer	1	1.56574
Cer	1	0.852825
Cer	1	0.31656
Cer	1	63.5465
Cer	1	1.61118
Cer	1	0.913306
Cer	1	0.090236
Cer	1	0.0966374
Cer	1	5.0886
Cer	1	0.207092
Cer	1	2.9835
Cer	1	4.72892
Cer	1	8.48135
Cer	1	0.87117
Cer	1	1.00661
Cer	1	3.4381
Cer	1	4.19814
Cer	2	4.9363
Cer	2	2.40003
Cer	2	1.05314
Cer	2	0.273168
Cer	2	0.317067
Cer	2	0.40289
Gocat	1	27.308
Gocat	1	0.617673
Gocat	1	6.28603
Gocat	1	0.427436
Gocat	1	0.522824
Gocat	1	0.103102
Gocat	1	1.90557
Gocat	1	0.168845
Gocat	1	0.619884
Gocat	1	2.67757
Gocat	1	0.66268
Gocat	1	0.736804
Gocat	1	4.84394
Gocat	1	6.42691
Gocat	1	7.20976
Gocat	1	0.611373
Gocat	1	8.79242
Gocat	2	4.24267
Gocat	2	1.76977
Gocat	2	1.98739
Gocat	2	102.653
Gocat	2	3.41139
Gocat	2	3.06905
Gocat	2	1.53253
Gocat	2	8.90185
Gocat	2	2.5689
Gocat	2	48.0575
Gocat	2	2.38817
Gocat	2	4.73526
Gocat	2	2.40989
Gocat	2	4.05202
Gocat	2	9.46466
Gocat	2	26.0569
Gocat	2	96.1057
Gocat	2	6.21207
Gocat	2	6.75519
Gocat	2	146.507
Gocat	2	1.41748
Gocat	3	14.2987
Gocat	3	37.6358
Gocat	3	233.374
Gocat	3	1624.76
Gocat	3	0.862463
Gocat	3	31.2582
Gocat	3	31.1636
Gocat	3	60.9674
Gocat	3	0.173171
Gocat	3	1.32057
Gocat	3	6.62904
Gocat	3	12.9001
Gocat	3	3.57451
Gocat	3	3.27715
Gocat	3	3.83084
Gocat	3	0.197569
Gocat	3	5.57075
Gocat	3	0.629728
Gocat	3	4.0424
Gocat	3	4.99648
Gocat	3	5.96226

## Sheet: prevalence 
		% prevalence
	treatment	rep1	rep 2	SD	SE
	T_low	80	60	14.1421	10
	T_high	83	91	5.65685	4
	Gocat	66	72	4.24264	3
	Cer	72	62	7.07107	5
Treatment	Prevalence% MB+	SE				arcine transform
Tetramin 0.07	70	10	treatment	% prevalence	fractionprev	prevalence
Tetramin 0.3	82	4	T_low	80	0.8	1.10715
Gocat 0.3	58	3	T_high	83	0.83	1.14581
Cerelac 0.3	63	5	Gocat	66	0.66	0.948263
			Cer	72	0.72	1.0132
			T_low	60	0.6	0.886077
			T_high	91	0.91	1.2661
			Gocat	72	0.72	1.0132
Df Sum Sq Mean Sq F value Pr(>F)
treatment 3 0.06517 0.02172 1.929 0.301
Residuals 3 0.03378 0.01126
Tukey multiple comparisons of means
95% family-wise confidence level
Fit: aov(formula = prevalence ~ treatment, data = wing)
$treatment
diff lwr upr p adj
Gocat-Cer -0.03246730 -0.6596201 0.5946855 0.9934309
T_high-Cer 0.19275811 -0.4343947 0.8199109 0.5387786
T_low-Cer -0.01658458 -0.6437373 0.6105682 0.9990942
T_high-Gocat 0.22522540 -0.2868427 0.7372935 0.3198207
T_low-Gocat 0.01588272 -0.4961854 0.5279508 0.9985450
T_low-T_high -0.20934269 -0.7214108 0.3027254 0.3617191
								Df Sum Sq Mean Sq F value Pr(>F)
treatment	prevalence							treatment 3 0.07857 0.026189 2.655 0.185
T_low	1.10715							Residuals 4 0.03946 0.009866
T_high	1.14581
Gocat	0.948263
Cer	1.0132						Tukey multiple comparisons of means
T_low	0.886077						95% family-wise confidence level
T_high	1.2661
Gocat	1.0132						Fit: aov(formula = prevalence ~ treatment, data = wing)
Cer	0.906581
							$treatment
							diff lwr upr p adj
							Gocat-Cer 0.02084091 -0.3835063 0.4251881 0.9962118
							T_high-Cer 0.24606631 -0.1582809 0.6504135 0.2031364
							T_low-Cer 0.03672363 -0.3676236 0.4410708 0.9804585
							T_high-Gocat 0.22522540 -0.1791218 0.6295726 0.2486129
							T_low-Gocat 0.01588272 -0.3884645 0.4202299 0.9983031
							T_low-T_high -0.20934269 -0.6136899 0.1950045 0.2901774

## Sheet: Larval mortality S.D.
date	round	treatment	replicate	days to death	status-d	dead	average sur	group 1
(6/09/2022)	2	cCer	3	10	1	1	98.33	1		Control cerelac																		Cerelac
(7/09/2022)	2	cCer	3	11	1	1	96.67	1
(9/09/2022)	2	cCer	1	13	1	1	95	1		Day	Rep 1			% Survival	Rep 2				Rep 3					Average	STDEV %			Day	Rep 1				Rep 2				Rep 3					Average	STDEV
(10/09/2022)	2	cCer	1	14	1	1	93.33	1		0	0	0	0	100	0	0	0	100	0	0	0	100		100	0			0	0	0	0	100	0	0	0	100	0	0	0	100		100	0
(13/09/2022)	2	cCer	2	17	1	1	91.67	1		1	0	0	0	100	0	0	0	100	0	0	0	100		100	0			1	0	0	0	100	0	0	0	100	0	0	0	100		100	0
(7/09/2022)	2	Cer	2	11	1	1	93.33	1		2	0	0	0	100	0	0	0	100	0	0	0	100		100	0			2	0	0	0	100	0	0	0	100	0	0	0	100		100	0
(8/09/2022)	2	Cer	2	12	1	1	91.67	1		3	0	0	0	100	0	0	0	100	0	0	0	100		100	0			3	0	0	0	100	0	0	0	100	0	0	0	100		100	0
(9/09/2022)	2	Cer	3	13	1	1	90	1		4	0	0	0	100	0	0	0	100	0	0	0	100		100	0			4	0	0	0	100	0	0	0	100	0	0	0	100		100	0
(5/09/2022)	2	cGocat	2	9	1	1	98.33	2		5	0	0	0	100	0	0	0	100	0	0	0	100		100	0			5	0	0	0	100	0	0	0	100	0	0	0	100		100	0
(7/09/2022)	2	cGocat	1	11	1	1	95	2		6	0	0	0	100	0	0	0	100	0	0	0	100		100	0			6	0	0	0	100	0	0	0	100	0	0	0	100		100	0
(7/09/2022)	2	cGocat	3	11	1	1	95	2		7	0	0	0	100	0	0	0	100	0	0	0	100		100	0			7	0	0	0	100	0	0	0	100	0	0	0	100		100	0
(8/09/2022)	2	cGocat	3	12	1	1	91.67	2		8	0	0	0	100	0	0	0	100	0	0	0	100		100	0			8	0	0	0	100	0	0	0	100	0	0	0	100		100	0
(8/09/2022)	2	cGocat	3	12	1	1	91.67	2		9	0	0	0	100	0	0	0	100	0	0	0	100		100	0			9	0	0	0	100	0	0	0	100	0	0	0	100		100	0
(9/09/2022)	2	cGocat	1	13	1	1	90	2		10	0	0	0	100	0	0	0	100	1	1	1.66667	98.3333		99.4444	0.96225			10	0	0	0	100	0	0	0	100	0	0	0	100		100	0
(11/09/2022)	2	cGocat	3	15	1	1	88.33	2		11	0	0	0	100	0	0	0	100	1	2	3.33333	96.6667		98.8889	1.9245			11	0	0	0	100	1	1	1.66667	98.3333	0	0	0	100		99.4444	0.96225
(12/09/2022)	2	cGocat	2	16	1	1	86.67	2		12	0	0	0	100	0	0	0	100	0	2	3.33333	96.6667		98.8889	1.9245			12	0	0	0	100	1	2	3.33333	96.6667	0	0	0	100		98.8889	1.9245
(13/09/2022)	2	cGocat	1	17	1	1	81.67	2		13	1	1	1.66667	98.3333	0	0	0	100	0	2	3.33333	96.6667		98.3333	1.66667			13	0	0	0	100	0	2	3.33333	96.6667	1	1	1.66667	98.3333		98.3333	1.66667
(13/09/2022)	2	cGocat	1	17	1	1	81.67	2		14	1	2	3.33333	96.6667	0	0	0	100	0	2	3.33333	96.6667		97.7778	1.9245			14	0	0	0	100	0	2	3.33333	96.6667	0	1	1.66667	98.3333		98.3333	1.66667
(13/09/2022)	2	cGocat	2	17	1	1	81.67	2		15	0	2	3.33333	96.6667	0	0	0	100	0	2	3.33333	96.6667		97.7778	1.9245			15	0	0	0	100	0	2	3.33333	96.6667	0	1	1.66667	98.3333		98.3333	1.66667
(14/09/2022)	2	cGocat	2	18	1	1	80	2		16	0	2	3.33333	96.6667	0	0	0	100	0	2	3.33333	96.6667		97.7778	1.9245			16	0	0	0	100	0	2	3.33333	96.6667	0	1	1.66667	98.3333		98.3333	1.66667
(7/09/2022)	2	cT_high	1	11	1	1	98.33	3		17	0	2	3.33333	96.6667	1	1	1.66667	98.3333	0	2	3.33333	96.6667		97.2222	0.96225			17	0	0	0	100	0	2	3.33333	96.6667	0	1	1.66667	98.3333		98.3333	1.66667
(8/09/2022)	2	cT_high	3	12	1	1	90	3		18	0	2	3.33333	96.6667	0	1	1.66667	98.3333	0	2	3.33333	96.6667		97.2222	0.96225			18	0	0	0	100	0	2	3.33333	96.6667	0	1	1.66667	98.3333		98.3333	1.66667
(8/09/2022)	2	cT_high	3	12	1	1	90	3		19	0	2	3.33333	96.6667	0	1	1.66667	98.3333	0	2	3.33333	96.6667		97.2222	0.96225			19	0	0	0	100	0	2	3.33333	96.6667	0	1	1.66667	98.3333		98.3333	1.66667
(8/09/2022)	2	cT_high	3	12	1	1	90	3		20	0	2	3.33333	96.6667	0	1	1.66667	98.3333	0	2	3.33333	96.6667		97.2222	0.96225			20	0	0	0	100	0	2	3.33333	96.6667	0	1	1.66667	98.3333		98.3333	1.66667
(8/09/2022)	2	cT_high	3	12	1	1	90	3		21	0	2	3.33333	96.6667	0	1	1.66667	98.3333	0	2	3.33333	96.6667		97.2222	0.96225			21	0	0	0	100	0	2	3.33333	96.6667	0	1	1.66667	98.3333		98.3333	1.66667
(8/09/2022)	2	cT_high	3	12	1	1	90	3		22	0	2	3.33333	96.6667	0	1	1.66667	98.3333	0	2	3.33333	96.6667		97.2222	0.96225			22	0	0	0	100	0	2	3.33333	96.6667	0	1	1.66667	98.3333		98.3333	1.66667
(9/09/2022)	2	cT_high	1	13	1	1	88.33	3		23	0	2	3.33333	96.6667	0	1	1.66667	98.3333	0	2	3.33333	96.6667		97.2222	0.96225			23	0	0	0	100	0	2	3.33333	96.6667	0	1	1.66667	98.3333		98.3333	1.66667
(10/09/2022)	2	cT_high	3	14	1	1	85	3		24	0	2	3.33333	96.6667	0	1	1.66667	98.3333	0	2	3.33333	96.6667		97.2222	0.96225			24	0	0	0	100	0	2	3.33333	96.6667	0	1	1.66667	98.3333		98.3333	1.66667
(10/09/2022)	2	cT_high	3	14	1	1	85	3		25	0	2	3.33333	96.6667	0	1	1.66667	98.3333	0	2	3.33333	96.6667		97.2222	0.96225			25	0	0	0	100	0	2	3.33333	96.6667	0	1	1.66667	98.3333		98.3333	1.66667
(11/09/2022)	2	cT_high	1	15	1	1	81.67	3
(11/09/2022)	2	cT_high	3	15	1	1	81.67	3		Control Tetramin High																		Tetramin High
(13/09/2022)	2	cT_high	2	17	1	1	80	3
(14/09/2022)	2	cT_high	2	18	1	1	76.67	3		Day	Rep 1				Rep 2				Rep 3					Average	STDEV			Day	Rep 1				Rep 2				Rep 3					Average	STDEV
(14/09/2022)	2	cT_high	3	18	1	1	76.67	3		0	0	0	0	100	0	0	0	100	0	0	0	100		100	0			0	0	0	0	100	0	0	0	100	0	0	0	100		100	0
(7/09/2022)	2	cT_low	3	11	1	1	88.33	4		1	0	0	0	100	0	0	0	100	0	0	0	100		100	0			1	0	0	0	100	0	0	0	100	0	0	0	100		100	0
(7/09/2022)	2	cT_low	3	11	1	1	88.33	4		2	0	0	0	100	0	0	0	100	0	0	0	100		100	0			2	0	0	0	100	0	0	0	100	0	0	0	100		100	0
(7/09/2022)	2	cT_low	3	11	1	1	88.33	4		3	0	0	0	100	0	0	0	100	0	0	0	100		100	0			3	0	0	0	100	0	0	0	100	0	0	0	100		100	0
(7/09/2022)	2	cT_low	3	11	1	1	88.33	4		4	0	0	0	100	0	0	0	100	0	0	0	100		100	0			4	0	0	0	100	0	0	0	100	0	0	0	100		100	0
(7/09/2022)	2	cT_low	3	11	1	1	88.33	4		5	0	0	0	100	0	0	0	100	0	0	0	100		100	0			5	0	0	0	100	0	0	0	100	0	0	0	100		100	0
(7/09/2022)	2	cT_low	3	11	1	1	88.33	4		6	0	0	0	100	0	0	0	100	0	0	0	100		100	0			6	0	0	0	100	0	0	0	100	0	0	0	100		100	0
(7/09/2022)	2	cT_low	3	11	1	1	88.33	4		7	0	0	0	100	0	0	0	100	0	0	0	100		100	0			7	0	0	0	100	0	0	0	100	0	0	0	100		100	0
(7/09/2022)	2	cT_low	3	11	1	1	88.33	4		8	0	0	0	100	0	0	0	100	0	0	0	100		100	0			8	0	0	0	100	0	0	0	100	0	0	0	100		100	0
(7/09/2022)	2	cT_low	3	11	1	1	88.33	4		9	0	0	0	100	0	0	0	100	0	0	0	100		100	0			9	1	1	1.66667	98.3333	0	0	0	100	1	1	1.66667	98.3333		98.8889	0.96225
(7/09/2022)	2	cT_low	3	11	1	1	88.33	4		10	0	0	0	100	0	0	0	100	0	0	0	100		100	0			10	0	1	1.66667	98.3333	0	0	0	100	0	1	1.66667	98.3333		98.8889	0.96225
(8/09/2022)	2	cT_low	1	12	1	1	76.67	4		11	1	1	1.66667	98.3333	0	0	0	100	0	0	0	100		99.4444	0.96225			11	0	1	1.66667	98.3333	0	0	0	100	0	1	1.66667	98.3333		98.8889	0.96225
(8/09/2022)	2	cT_low	3	12	1	1	76.67	4		12	0	1	1.66667	98.3333	0	0	0	100	5	5	8.33333	91.6667		96.6667	4.40959			12	0	1	1.66667	98.3333	0	0	0	100	0	1	1.66667	98.3333		98.8889	0.96225
(8/09/2022)	2	cT_low	3	12	1	1	76.67	4		13	1	2	3.33333	96.6667	0	0	0	100	0	5	8.33333	91.6667		96.1111	4.19435			13	0	1	1.66667	98.3333	0	0	0	100	0	1	1.66667	98.3333		98.8889	0.96225
(8/09/2022)	2	cT_low	3	12	1	1	76.67	4		14	0	2	3.33333	96.6667	0	0	0	100	2	7	11.6667	88.3333		95	6.00925			14	0	1	1.66667	98.3333	0	0	0	100	0	1	1.66667	98.3333		98.8889	0.96225
(9/09/2022)	2	cT_low	1	13	1	1	73.33	4		15	1	3	5	95	0	0	0	100	1	8	13.3333	86.6667		93.8889	6.73575			15	0	1	1.66667	98.3333	0	0	0	100	0	1	1.66667	98.3333		98.8889	0.96225
(9/09/2022)	2	cT_low	2	13	1	1	73.33	4		16	0	3	5	95	0	0	0	100	0	8	13.3333	86.6667		93.8889	6.73575			16	0	1	1.66667	98.3333	0	0	0	100	0	1	1.66667	98.3333		98.8889	0.96225
(10/09/2022)	2	cT_low	1	14	1	1	66.67	4		17	0	3	5	95	1	1	1.66667	98.3333	0	8	13.3333	86.6667		93.3333	6.00925			17	0	1	1.66667	98.3333	0	0	0	100	0	1	1.66667	98.3333		98.8889	0.96225
(10/09/2022)	2	cT_low	2	14	1	1	66.67	4		18	0	3	5	95	1	2	3.33333	96.6667	1	9	15	85		92.2222	6.3099			18	0	1	1.66667	98.3333	0	0	0	100	0	1	1.66667	98.3333		98.8889	0.96225
(10/09/2022)	2	cT_low	3	14	1	1	66.67	4		19	0	3	5	95	0	2	3.33333	96.6667	0	9	15	85		92.2222	6.3099			19	0	1	1.66667	98.3333	0	0	0	100	0	1	1.66667	98.3333		98.8889	0.96225
(10/09/2022)	2	cT_low	3	14	1	1	66.67	4		20	0	3	5	95	0	2	3.33333	96.6667	0	9	15	85		92.2222	6.3099			20	0	1	1.66667	98.3333	0	0	0	100	0	1	1.66667	98.3333		98.8889	0.96225
(11/09/2022)	2	cT_low	1	15	1	1	65	4		21	0	3	5	95	0	2	3.33333	96.6667	0	9	15	85		92.2222	6.3099			21	0	1	1.66667	98.3333	0	0	0	100	0	1	1.66667	98.3333		98.8889	0.96225
(12/09/2022)	2	cT_low	2	16	1	1	63.33	4		22	0	3	5	95	0	2	3.33333	96.6667	0	9	15	85		92.2222	6.3099			22	0	1	1.66667	98.3333	0	0	0	100	0	1	1.66667	98.3333		98.8889	0.96225
(13/09/2022)	2	cT_low	1	17	1	1	53.33	4		23	0	3	5	95	0	2	3.33333	96.6667	0	9	15	85		92.2222	6.3099			23	0	1	1.66667	98.3333	0	0	0	100	0	1	1.66667	98.3333		98.8889	0.96225
(13/09/2022)	2	cT_low	2	17	1	1	53.33	4		24	0	3	5	95	0	2	3.33333	96.6667	0	9	15	85		92.2222	6.3099			24	0	1	1.66667	98.3333	0	0	0	100	0	1	1.66667	98.3333		98.8889	0.96225
(13/09/2022)	2	cT_low	2	17	1	1	53.33	4		25	0	3	5	95	0	2	3.33333	96.6667	0	9	15	85		92.2222	6.3099			25	0	1	1.66667	98.3333	0	0	0	100	0	1	1.66667	98.3333		98.8889	0.96225
(13/09/2022)	2	cT_low	2	17	1	1	53.33	4
(13/09/2022)	2	cT_low	2	17	1	1	53.33	4
(13/09/2022)	2	cT_low	2	17	1	1	53.33	4
(14/09/2022)	2	cT_low	2	18	1	1	48.33	4		Control Gocat																		Gocat
(14/09/2022)	2	cT_low	2	18	1	1	48.33	4
(14/09/2022)	2	cT_low	2	18	1	1	48.33	4		Day	Rep 1				Rep 2				Rep 3					Average	STDEV			Day	Rep 1				Rep 2				Rep 3					Average	STDEV
(15/09/2022)	2	cT_low	2	19	1	1	46.67	4		0	0	0	0	100	0	0	0	100	0	0	0	100		100	0			0	0	0	0	100	0	0	0	100	0	0	0	100		100	0
(16/09/2022)	2	cT_low	2	20	1	1	40	4		1	0	0	0	100	0	0	0	100	0	0	0	100		100	0			1	0	0	0	100	0	0	0	100	0	0	0	100		100	0
(16/09/2022)	2	cT_low	2	20	1	1	40	4		2	0	0	0	100	0	0	0	100	0	0	0	100		100	0			2	0	0	0	100	0	0	0	100	0	0	0	100		100	0
(16/09/2022)	2	cT_low	2	20	1	1	40	4		3	0	0	0	100	0	0	0	100	0	0	0	100		100	0			3	0	0	0	100	0	0	0	100	0	0	0	100		100	0
(16/09/2022)	2	cT_low	3	20	1	1	40	4		4	0	0	0	100	0	0	0	100	0	0	0	100		100	0			4	0	0	0	100	0	0	0	100	0	0	0	100		100	0
(17/09/2022)	2	cT_low	2	21	1	1	36.67	4	Group definition	5	0	0	0	100	0	0	0	100	0	0	0	100		100	0			5	0	0	0	100	0	0	0	100	0	0	0	100		100	0
(17/09/2022)	2	cT_low	2	21	1	1	36.67	4	1. Cer and cCer	6	0	0	0	100	0	0	0	100	0	0	0	100		100	0			6	0	0	0	100	0	0	0	100	0	0	0	100		100	0
(5/09/2022)	2	Gocat	2	9	1	1	98.33	2	2 Gocat and control	7	0	0	0	100	0	0	0	100	0	0	0	100		100	0			7	0	0	0	100	0	0	0	100	0	0	0	100		100	0
(7/09/2022)	2	Gocat	1	11	1	1	90	2	3 Tetramin and Control	8	0	0	0	100	0	0	0	100	0	0	0	100		100	0			8	0	0	0	100	0	0	0	100	0	0	0	100		100	0
(7/09/2022)	2	Gocat	2	11	1	1	90	2	4 Tetramin low and control	9	0	0	0	100	1	1	1.66667	98.3333	0	0	0	100		99.4444	0.96225			9	0	0	0	100	1	1	1.66667	98.3333	0	0	0	100		99.4444	0.96225
(7/09/2022)	2	Gocat	3	11	1	1	90	2		10	0	0	0	100	0	1	1.66667	98.3333	0	0	0	100		99.4444	0.96225			10	0	0	0	100	0	1	1.66667	98.3333	0	0	0	100		99.4444	0.96225
(7/09/2022)	2	Gocat	3	11	1	1	90	2		11	1	1	1.66667	98.3333	0	1	1.66667	98.3333	1	1	1.66667	98.3333		98.3333	0			11	1	1	1.66667	98.3333	1	2	3.33333	96.6667	3	3	5	95		96.6667	1.66667
(7/09/2022)	2	Gocat	3	11	1	1	90	2	Trearment definition	12	0	1	1.66667	98.3333	0	1	1.66667	98.3333	2	3	5	95		97.2222	1.9245			12	0	1	1.66667	98.3333	0	2	3.33333	96.6667	0	3	5	95		96.6667	1.66667
(9/09/2022)	2	Gocat	2	13	1	1	86.67	2	1 cCer	13	1	2	3.33333	96.6667	0	1	1.66667	98.3333	0	3	5	95		96.6667	1.66667			13	0	1	1.66667	98.3333	1	3	5	95	1	4	6.66667	93.3333		95.5556	2.54588
(9/09/2022)	2	Gocat	3	13	1	1	86.67	2	2 Cer	14	0	2	3.33333	96.6667	0	1	1.66667	98.3333	0	3	5	95		96.6667	1.66667			14	0	1	1.66667	98.3333	0	3	5	95	0	4	6.66667	93.3333		95.5556	2.54588
(5/09/2022)	2	T_high	1	9	1	1	96.67	3	3 cGocat	15	0	2	3.33333	96.6667	0	1	1.66667	98.3333	1	4	6.66667	93.3333		96.1111	2.54588			15	0	1	1.66667	98.3333	0	3	5	95	0	4	6.66667	93.3333		95.5556	2.54588
(5/09/2022)	2	T_high	3	9	1	1	96.67	3	4 Gocat	16	0	2	3.33333	96.6667	1	2	3.33333	96.6667	0	4	6.66667	93.3333		95.5556	1.9245			16	0	1	1.66667	98.3333	0	3	5	95	0	4	6.66667	93.3333		95.5556	2.54588
(5/09/2022)	2	T_low	3	9	1	1	93.33	4	5 cT_high	17	2	4	6.66667	93.3333	1	3	5	95	0	4	6.66667	93.3333		93.8889	0.96225			17	0	1	1.66667	98.3333	0	3	5	95	0	4	6.66667	93.3333		95.5556	2.54588
(5/09/2022)	2	T_low	3	9	1	1	93.33	4	6 T-high	18	0	4	6.66667	93.3333	1	4	6.66667	93.3333	0	4	6.66667	93.3333		93.3333	0			18	0	1	1.66667	98.3333	0	3	5	95	0	4	6.66667	93.3333		95.5556	2.54588
(5/09/2022)	2	T_low	3	9	1	1	93.33	4	7 cT-low	19	0	4	6.66667	93.3333	0	4	6.66667	93.3333	0	4	6.66667	93.3333		93.3333	0			19	0	1	1.66667	98.3333	0	3	5	95	0	4	6.66667	93.3333		95.5556	2.54588
(5/09/2022)	2	T_low	3	9	1	1	93.33	4	8 T-low	20	0	4	6.66667	93.3333	0	4	6.66667	93.3333	0	4	6.66667	93.3333		93.3333	0			20	0	1	1.66667	98.3333	0	3	5	95	0	4	6.66667	93.3333		95.5556	2.54588
(6/09/2022)	2	T_low	1	10	1	1	78.33	4		21	0	4	6.66667	93.3333	0	4	6.66667	93.3333	0	4	6.66667	93.3333		93.3333	0			21	0	1	1.66667	98.3333	0	3	5	95	0	4	6.66667	93.3333		95.5556	2.54588
(6/09/2022)	2	T_low	3	10	1	1	78.33	4		22	0	4	6.66667	93.3333	0	4	6.66667	93.3333	0	4	6.66667	93.3333		93.3333	0			22	0	1	1.66667	98.3333	0	3	5	95	0	4	6.66667	93.3333		95.5556	2.54588
(6/09/2022)	2	T_low	3	10	1	1	78.33	4		23	0	4	6.66667	93.3333	0	4	6.66667	93.3333	0	4	6.66667	93.3333		93.3333	0			23	0	1	1.66667	98.3333	0	3	5	95	0	4	6.66667	93.3333		95.5556	2.54588
(6/09/2022)	2	T_low	3	10	1	1	78.33	4		24	0	4	6.66667	93.3333	0	4	6.66667	93.3333	0	4	6.66667	93.3333		93.3333	0			24	0	1	1.66667	98.3333	0	3	5	95	0	4	6.66667	93.3333		95.5556	2.54588
(6/09/2022)	2	T_low	3	10	1	1	78.33	4		25	0	4	6.66667	93.3333	0	4	6.66667	93.3333	0	4	6.66667	93.3333		93.3333	0			25	0	1	1.66667	98.3333	0	3	5	95	0	4	6.66667	93.3333		95.5556	2.54588
(6/09/2022)	2	T_low	3	10	1	1	78.33	4
(6/09/2022)	2	T_low	3	10	1	1	78.33	4
(6/09/2022)	2	T_low	3	10	1	1	78.33	4
(6/09/2022)	2	T_low	3	10	1	1	78.33	4		Control Tetramin low																		Tetramin low
(7/09/2022)	2	T_low	2	11	1	1	65	4
(7/09/2022)	2	T_low	2	11	1	1	65	4		Day	Rep 1				Rep 2				Rep 3					Average	STDEV			Day	Rep 1				Rep 2				Rep 3					Average	STDEV
(7/09/2022)	2	T_low	3	11	1	1	65	4		0	0	0	0	100	0	0	0	100	0	0	0	100		100	0			0	0	0	0	100	0	0	0	100	0	0	0	100		100	0
(7/09/2022)	2	T_low	3	11	1	1	65	4		1	0	0	0	100	0	0	0	100	0	0	0	100		100	0			1	0	0	0	100	0	0	0	100	0	0	0	100		100	0
(7/09/2022)	2	T_low	3	11	1	1	65	4		2	0	0	0	100	0	0	0	100	0	0	0	100		100	0			2	0	0	0	100	0	0	0	100	0	0	0	100		100	0
(7/09/2022)	2	T_low	3	11	1	1	65	4		3	0	0	0	100	0	0	0	100	0	0	0	100		100	0			3	0	0	0	100	0	0	0	100	0	0	0	100		100	0
(7/09/2022)	2	T_low	3	11	1	1	65	4		4	0	0	0	100	0	0	0	100	0	0	0	100		100	0			4	0	0	0	100	0	0	0	100	0	0	0	100		100	0
(7/09/2022)	2	T_low	3	11	1	1	65	4		5	0	0	0	100	0	0	0	100	0	0	0	100		100	0			5	0	0	0	100	0	0	0	100	0	0	0	100		100	0
(8/09/2022)	2	T_low	1	12	1	1	56.67	4		6	0	0	0	100	0	0	0	100	0	0	0	100		100	0			6	0	0	0	100	0	0	0	100	0	0	0	100		100	0
(8/09/2022)	2	T_low	3	12	1	1	56.67	4		7	0	0	0	100	0	0	0	100	0	0	0	100		100	0			7	0	0	0	100	0	0	0	100	0	0	0	100		100	0
(8/09/2022)	2	T_low	3	12	1	1	56.67	4		8	0	0	0	100	0	0	0	100	0	0	0	100		100	0			8	0	0	0	100	0	0	0	100	0	0	0	100		100	0
(8/09/2022)	2	T_low	3	12	1	1	56.67	4		9	0	0	0	100	0	0	0	100	0	0	0	100		100	0			9	0	0	0	100	0	0	0	100	4	4	6.66667	93.3333		97.7778	3.849
(9/09/2022)	2	T_low	2	13	1	1	53.33	4		10	0	0	0	100	0	0	0	100	0	0	0	100		100	0			10	1	1	1.66667	98.3333	0	0	0	100	8	12	20	80		92.7778	11.0972
(9/09/2022)	2	T_low	3	13	1	1	53.33	4		11	0	0	0	100	0	0	0	100	10	10	16.6667	83.3333		94.4444	9.6225			11	0	1	1.66667	98.3333	2	2	3.33333	96.6667	6	18	30	70		88.3333	15.899
(10/09/2022)	2	T_low	2	14	1	1	45	4		12	1	1	1.66667	98.3333	0	0	0	100	3	13	21.6667	78.3333		92.2222	12.057			12	1	2	3.33333	96.6667	0	2	3.33333	96.6667	3	21	35	65		86.1111	18.2828
(10/09/2022)	2	T_low	2	14	1	1	45	4		13	1	2	3.33333	96.6667	1	1	1.66667	98.3333	0	13	21.6667	78.3333		91.1111	11.0972			13	0	2	3.33333	96.6667	1	3	5	95	1	22	36.6667	63.3333		85	18.7824
(10/09/2022)	2	T_low	2	14	1	1	45	4		14	1	3	5	95	1	2	3.33333	96.6667	2	15	25	75		88.8889	12.057			14	0	2	3.33333	96.6667	3	6	10	90	2	24	40	60		82.2222	19.5316
(10/09/2022)	2	T_low	3	14	1	1	45	4		15	1	4	6.66667	93.3333	0	2	3.33333	96.6667	0	15	25	75		88.3333	11.6667			15	0	2	3.33333	96.6667	2	8	13.3333	86.6667	0	24	40	60		81.1111	18.9541
(10/09/2022)	2	T_low	3	14	1	1	45	4		16	0	4	6.66667	93.3333	1	3	5	95	0	15	25	75		87.7778	11.0972			16	1	3	5	95	2	10	16.6667	83.3333	1	25	41.6667	58.3333		78.8889	18.733
(11/09/2022)	2	T_low	2	15	1	1	41.67	4		17	1	5	8.33333	91.6667	5	8	13.3333	86.6667	0	15	25	75		84.4444	8.55267			17	0	3	5	95	3	13	21.6667	78.3333	0	25	41.6667	58.3333		77.2222	18.3586
(11/09/2022)	2	T_low	2	15	1	1	41.67	4		18	0	5	8.33333	91.6667	3	11	18.3333	81.6667	0	15	25	75		82.7778	8.3887			18	0	3	5	95	0	13	21.6667	78.3333	1	26	43.3333	56.6667		76.6667	19.2209
(12/09/2022)	2	T_low	1	16	1	1	35	4		19	0	5	8.33333	91.6667	1	12	20	80	0	15	25	75		82.2222	8.55267			19	1	4	6.66667	93.3333	0	13	21.6667	78.3333	0	26	43.3333	56.6667		76.1111	18.4341
(12/09/2022)	2	T_low	2	16	1	1	35	4		20	0	5	8.33333	91.6667	3	15	25	75	1	16	26.6667	73.3333		80	10.1379			20	0	4	6.66667	93.3333	2	15	25	75	0	26	43.3333	56.6667		75	18.3333
(12/09/2022)	2	T_low	2	16	1	1	35	4		21	0	5	8.33333	91.6667	2	17	28.3333	71.6667	0	16	26.6667	73.3333		78.8889	11.0972			21	1	5	8.33333	91.6667	0	15	25	75	0	26	43.3333	56.6667		74.4444	17.5066
(12/09/2022)	2	T_low	3	16	1	1	35	4		22	0	5	8.33333	91.6667	0	17	28.3333	71.6667	0	16	26.6667	73.3333		78.8889	11.0972			22	0	5	8.33333	91.6667	2	17	28.3333	71.6667	0	26	43.3333	56.6667		73.3333	17.5594
(13/09/2022)	2	T_low	2	17	1	1	30	4		23	0	5	8.33333	91.6667	0	17	28.3333	71.6667	0	16	26.6667	73.3333		78.8889	11.0972			23	1	6	10	90	1	18	30	70	0	26	43.3333	56.6667		72.2222	16.7774
(13/09/2022)	2	T_low	2	17	1	1	30	4		24	0	5	8.33333	91.6667	0	17	28.3333	71.6667	0	16	26.6667	73.3333		78.8889	11.0972			24	0	6	10	90	2	20	33.3333	66.6667	0	26	43.3333	56.6667		71.1111	17.1053
(13/09/2022)	2	T_low	2	17	1	1	30	4		25	0	5	8.33333	91.6667	0	17	28.3333	71.6667	0	16	26.6667	73.3333		78.8889	11.0972			25	0	6	10	90	0	20	33.3333	66.6667	0	26	43.3333	56.6667		71.1111	17.1053
(14/09/2022)	2	T_low	3	18	1	1	28.33	4
(15/09/2022)	2	T_low	1	19	1	1	26.67	4
(16/09/2022)	2	T_low	2	20	1	1	23.33	4
(16/09/2022)	2	T_low	2	20	1	1	23.33	4
(17/09/2022)	2	T_low	1	21	1	1	21.67	4
(18/09/2022)	2	T_low	2	22	1	1	18.33	4
(18/09/2022)	2	T_low	2	22	1	1	18.33	4
(19/09/2022)	2	T_low	1	23	1	1	15	4
(19/09/2022)	2	T_low	2	23	1	1	15	4
(20/09/2022)	2	T_low	2	24	1	1	11.67	4
(20/09/2022)	2	T_low	2	24	1	1	11.67	4
										Means and Medians for Survival Time												Overall Comparisons
										group		Meana				Median						group		Chi-Square	df	Sig.
												Estimate	Std. Error	95% Confidence Interval		Estimate	Std. Error	95% Confidence Interval				Cerelac group	Log Rank (Mantel-Cox)	0.665034	1	0.414788
														Lower Bound	Upper Bound			Lower Bound	Upper Bound				Breslow (Generalized Wilcoxon)	0.2	1	0.654721
										Cerelac group	cCer	13	1.22474	10.5995	15.4005	13	2.19089	8.70586	17.2941				Tarone-Ware	0.397005	1	0.52864
											Cer	12	0.57735	10.8684	13.1316	12	0.816497	10.3997	13.6003			Gocat group	Log Rank (Mantel-Cox)	5.43236	1	0.0197669
											Overall	12.625	0.77776	11.1006	14.1494	12	0.942809	10.1521	13.8479				Breslow (Generalized Wilcoxon)	4.72451	1	0.0297357
										Gocat group	Overall	12.9	0.623656	11.6776	14.1224	12	1.11243	9.81964	14.1804				Tarone-Ware	5.10598	1	0.0238435
											cGocat	14	0.870388	12.294	15.706	13	2.59808	7.90777	18.0922			Tetramin high group	Log Rank (Mantel-Cox)	15	1	0.000107511
											Gocat	11.25	0.453163	10.3618	12.1382	11	0.489898	10.0398	11.9602				Breslow (Generalized Wilcoxon)	15	1	0.000107511
										Tetramin high group	Overall	13.3125	0.693534	11.9532	14.6718	12	0.666667	10.6933	13.3067				Tarone-Ware	15	1	0.000107511
											5	13.9286	0.633014	12.6879	15.1693	13	1.24722	10.5555	15.4445			Tetramin low group	Log Rank (Mantel-Cox)	0.0459789	1	0.830214
											T_high	9	0	9	9	9							Breslow (Generalized Wilcoxon)	2.24117	1	0.134379
										Tetramin low group	Overall	14.5222	0.431074	13.6773	15.3671	14	0.720873	12.5871	15.4129				Tarone-Ware	1.02137	1	0.312195
											cT_low	14.9474	0.564411	13.8411	16.0536	14	1.23117	11.5869	16.4131			Test of equality of survival distributions for the different levels of treatment.
											T_low	14.2115	0.622805	12.9908	15.4322	13	0.982605	11.0741	14.9259
										Overall	Overall	14.0224	0.32279	13.3897	14.6551	13	0.455667	12.1069	13.8931
										a. Estimation is limited to the largest survival time if it is censored.
										Overall Comparisons
										group		Chi-Square	df	Sig.
										Cerelac group	Log Rank (Mantel-Cox)	0.665034	1	0.414788
										Gocat group	Log Rank (Mantel-Cox)	5.43236	1	0.0197669
										Tetramin high group	Log Rank (Mantel-Cox)	15	1	0.000107511
										Tetramin low group	Log Rank (Mantel-Cox)	0.0459789	1	0.830214
										Test of equality of survival distributions for the different levels of treatment.

## Sheet: pupation
date	round	treatment	replicate	days to pupation	status
(4/09/2022)	2	T_high	1	8	1
(4/09/2022)	2	T_high	1	8	1
(4/09/2022)	2	T_high	1	8	1
(4/09/2022)	2	T_high	1	8	1
(4/09/2022)	2	T_high	1	8	1
(4/09/2022)	2	T_high	1	8	1
(4/09/2022)	2	T_high	1	8	1
(4/09/2022)	2	T_high	3	8	1
(4/09/2022)	2	cT_high	1	8	1
(4/09/2022)	2	cT_high	1	8	1
(4/09/2022)	2	cT_high	1	8	1
(4/09/2022)	2	cT_high	1	8	1
(4/09/2022)	2	cT_high	1	8	1
(4/09/2022)	2	cT_high	1	8	1
(4/09/2022)	2	cT_high	1	8	1
(4/09/2022)	2	cT_high	1	8	1
(4/09/2022)	2	cT_high	1	8	1
(4/09/2022)	2	cT_high	1	8	1
(4/09/2022)	2	cT_high	1	8	1
(4/09/2022)	2	cT_high	1	8	1
(4/09/2022)	2	cT_high	1	8	1
(4/09/2022)	2	cT_high	1	8	1
(4/09/2022)	2	cT_high	1	8	1
(4/09/2022)	2	cT_high	1	8	1
(4/09/2022)	2	cT_high	1	8	1
(4/09/2022)	2	cT_high	2	8	1
(4/09/2022)	2	cT_high	2	8	1
(4/09/2022)	2	cT_high	2	8	1
(4/09/2022)	2	cT_high	2	8	1
(4/09/2022)	2	cT_high	2	8	1
(4/09/2022)	2	cT_high	2	8	1
(4/09/2022)	2	cT_high	2	8	1
(5/09/2022)	2	T_high	1	9	1
(5/09/2022)	2	T_high	1	9	1
(5/09/2022)	2	T_high	1	9	1
(5/09/2022)	2	T_high	1	9	1
(5/09/2022)	2	T_high	1	9	1
(5/09/2022)	2	T_high	1	9	1
(5/09/2022)	2	T_high	1	9	1
(5/09/2022)	2	T_high	1	9	1
(5/09/2022)	2	T_high	1	9	1
(5/09/2022)	2	T_high	1	9	1
(5/09/2022)	2	T_high	1	9	1
(5/09/2022)	2	T_high	1	9	1
(5/09/2022)	2	T_high	1	9	1
(5/09/2022)	2	T_high	1	9	1
(5/09/2022)	2	T_high	1	9	1
(5/09/2022)	2	T_high	1	9	1
(5/09/2022)	2	T_high	1	9	1
(5/09/2022)	2	T_high	1	9	1
(5/09/2022)	2	T_high	1	9	1
(5/09/2022)	2	T_high	1	9	1
(5/09/2022)	2	T_high	1	9	1
(5/09/2022)	2	T_high	1	9	1
(5/09/2022)	2	T_high	2	9	1
(5/09/2022)	2	T_high	2	9	1
(5/09/2022)	2	T_high	2	9	1
(5/09/2022)	2	T_high	2	9	1
(5/09/2022)	2	T_high	2	9	1
(5/09/2022)	2	T_high	2	9	1
(5/09/2022)	2	T_high	2	9	1
(5/09/2022)	2	T_high	2	9	1
(5/09/2022)	2	T_high	2	9	1
(5/09/2022)	2	T_high	2	9	1
(5/09/2022)	2	T_high	2	9	1
(5/09/2022)	2	T_high	2	9	1
(5/09/2022)	2	T_high	2	9	1
(5/09/2022)	2	T_high	2	9	1
(5/09/2022)	2	T_high	2	9	1
(5/09/2022)	2	T_high	2	9	1
(5/09/2022)	2	T_high	2	9	1
(5/09/2022)	2	T_high	2	9	1
(5/09/2022)	2	T_high	2	9	1
(5/09/2022)	2	T_high	2	9	1
(5/09/2022)	2	T_high	2	9	1
(5/09/2022)	2	T_high	2	9	1
(5/09/2022)	2	T_high	2	9	1
(5/09/2022)	2	T_high	2	9	1
(5/09/2022)	2	T_high	2	9	1
(5/09/2022)	2	T_high	2	9	1
(5/09/2022)	2	T_high	2	9	1
(5/09/2022)	2	T_high	2	9	1
(5/09/2022)	2	T_high	2	9	1
(5/09/2022)	2	T_high	2	9	1
(5/09/2022)	2	T_high	2	9	1
(5/09/2022)	2	T_high	2	9	1
(5/09/2022)	2	T_high	2	9	1
(5/09/2022)	2	T_high	2	9	1
(5/09/2022)	2	T_high	2	9	1
(5/09/2022)	2	T_high	2	9	1
(5/09/2022)	2	T_high	2	9	1
(5/09/2022)	2	T_high	3	9	1
(5/09/2022)	2	T_high	3	9	1
(5/09/2022)	2	T_high	3	9	1
(5/09/2022)	2	T_high	3	9	1
(5/09/2022)	2	T_high	3	9	1
(5/09/2022)	2	T_high	3	9	1
(5/09/2022)	2	T_high	3	9	1
(5/09/2022)	2	T_high	3	9	1
(5/09/2022)	2	T_high	3	9	1
(5/09/2022)	2	T_high	3	9	1
(5/09/2022)	2	T_high	3	9	1
(5/09/2022)	2	T_high	3	9	1
(5/09/2022)	2	T_high	3	9	1
(5/09/2022)	2	T_high	3	9	1
(5/09/2022)	2	T_high	3	9	1
(5/09/2022)	2	T_high	3	9	1
(5/09/2022)	2	T_high	3	9	1
(5/09/2022)	2	T_high	3	9	1
(5/09/2022)	2	T_high	3	9	1
(5/09/2022)	2	T_high	3	9	1
(5/09/2022)	2	T_high	3	9	1
(5/09/2022)	2	T_high	3	9	1
(5/09/2022)	2	T_high	3	9	1
(5/09/2022)	2	T_high	3	9	1
(5/09/2022)	2	T_high	3	9	1
(5/09/2022)	2	T_high	3	9	1
(5/09/2022)	2	T_high	3	9	1
(5/09/2022)	2	cT_high	1	9	1
(5/09/2022)	2	cT_high	1	9	1
(5/09/2022)	2	cT_high	1	9	1
(5/09/2022)	2	cT_high	1	9	1
(5/09/2022)	2	cT_high	1	9	1
(5/09/2022)	2	cT_high	1	9	1
(5/09/2022)	2	cT_high	1	9	1
(5/09/2022)	2	cT_high	1	9	1
(5/09/2022)	2	cT_high	1	9	1
(5/09/2022)	2	cT_high	1	9	1
(5/09/2022)	2	cT_high	1	9	1
(5/09/2022)	2	cT_high	1	9	1
(5/09/2022)	2	cT_high	1	9	1
(5/09/2022)	2	cT_high	1	9	1
(5/09/2022)	2	cT_high	1	9	1
(5/09/2022)	2	cT_high	1	9	1
(5/09/2022)	2	cT_high	1	9	1
(5/09/2022)	2	cT_high	2	9	1
(5/09/2022)	2	cT_high	2	9	1
(5/09/2022)	2	cT_high	2	9	1
(5/09/2022)	2	cT_high	2	9	1
(5/09/2022)	2	cT_high	2	9	1
(5/09/2022)	2	cT_high	2	9	1
(5/09/2022)	2	cT_high	2	9	1
(5/09/2022)	2	cT_high	2	9	1
(5/09/2022)	2	cT_high	2	9	1
(5/09/2022)	2	cT_high	2	9	1
(5/09/2022)	2	cT_high	2	9	1
(5/09/2022)	2	cT_high	2	9	1
(5/09/2022)	2	cT_high	2	9	1
(5/09/2022)	2	cT_high	2	9	1
(5/09/2022)	2	cT_high	2	9	1
(5/09/2022)	2	cT_high	2	9	1
(5/09/2022)	2	cT_high	2	9	1
(5/09/2022)	2	cT_high	3	9	1
(5/09/2022)	2	cT_high	3	9	1
(5/09/2022)	2	cT_high	3	9	1
(5/09/2022)	2	cT_high	3	9	1
(5/09/2022)	2	cT_high	3	9	1
(5/09/2022)	2	cT_high	3	9	1
(5/09/2022)	2	cT_high	3	9	1
(5/09/2022)	2	cT_high	3	9	1
(5/09/2022)	2	cT_high	3	9	1
(5/09/2022)	2	cT_high	3	9	1
(5/09/2022)	2	cT_high	3	9	1
(5/09/2022)	2	cT_high	3	9	1
(5/09/2022)	2	cT_high	3	9	1
(5/09/2022)	2	cT_high	3	9	1
(5/09/2022)	2	cT_high	3	9	1
(5/09/2022)	2	Gocat	1	9	1
(5/09/2022)	2	Gocat	1	9	1
(5/09/2022)	2	Gocat	1	9	1
(5/09/2022)	2	Gocat	1	9	1
(5/09/2022)	2	Gocat	1	9	1
(5/09/2022)	2	Gocat	1	9	1
(5/09/2022)	2	Gocat	1	9	1
(5/09/2022)	2	Gocat	1	9	1
(5/09/2022)	2	Gocat	1	9	1
(5/09/2022)	2	Gocat	2	9	1
(5/09/2022)	2	Gocat	2	9	1
(5/09/2022)	2	Gocat	2	9	1
(5/09/2022)	2	Gocat	2	9	1
(5/09/2022)	2	Gocat	2	9	1
(5/09/2022)	2	Gocat	2	9	1
(5/09/2022)	2	Gocat	2	9	1
(5/09/2022)	2	Gocat	2	9	1
(5/09/2022)	2	Gocat	2	9	1
(5/09/2022)	2	Gocat	2	9	1
(5/09/2022)	2	Gocat	2	9	1
(5/09/2022)	2	Gocat	2	9	1
(5/09/2022)	2	Gocat	3	9	1
(5/09/2022)	2	Gocat	3	9	1
(5/09/2022)	2	Gocat	3	9	1
(5/09/2022)	2	Gocat	3	9	1
(5/09/2022)	2	Gocat	3	9	1
(5/09/2022)	2	Gocat	3	9	1
(5/09/2022)	2	Gocat	3	9	1
(5/09/2022)	2	Gocat	3	9	1
(5/09/2022)	2	Gocat	3	9	1
(5/09/2022)	2	Gocat	3	9	1
(5/09/2022)	2	NGocat	1	9	1
(5/09/2022)	2	cGocat	1	9	1
(5/09/2022)	2	cGocat	1	9	1
(5/09/2022)	2	cGocat	1	9	1
(5/09/2022)	2	cGocat	1	9	1
(5/09/2022)	2	cGocat	1	9	1
(5/09/2022)	2	cGocat	1	9	1
(5/09/2022)	2	cGocat	1	9	1
(5/09/2022)	2	cGocat	1	9	1
(5/09/2022)	2	cGocat	1	9	1
(5/09/2022)	2	cGocat	1	9	1
(5/09/2022)	2	cGocat	1	9	1
(5/09/2022)	2	cGocat	2	9	1
(5/09/2022)	2	cGocat	2	9	1
(5/09/2022)	2	cGocat	2	9	1
(5/09/2022)	2	cGocat	2	9	1
(5/09/2022)	2	cGocat	2	9	1
(5/09/2022)	2	cGocat	2	9	1
(5/09/2022)	2	cGocat	2	9	1
(5/09/2022)	2	cGocat	2	9	1
(5/09/2022)	2	cGocat	3	9	1
(5/09/2022)	2	cGocat	3	9	1
(5/09/2022)	2	cGocat	3	9	1
(5/09/2022)	2	cGocat	3	9	1
(5/09/2022)	2	Cer	1	9	1
(5/09/2022)	2	cCer	1	9	1
(5/09/2022)	2	cCer	1	9	1
(5/09/2022)	2	cCer	1	9	1
(5/09/2022)	2	cCer	1	9	1
(5/09/2022)	2	cCer	1	9	1
(5/09/2022)	2	cCer	1	9	1
(5/09/2022)	2	cCer	1	9	1
(5/09/2022)	2	cCer	1	9	1
(5/09/2022)	2	cCer	1	9	1
(5/09/2022)	2	cCer	1	9	1
(5/09/2022)	2	cCer	1	9	1
(5/09/2022)	2	cCer	1	9	1
(5/09/2022)	2	cCer	1	9	1
(5/09/2022)	2	cCer	1	9	1
(5/09/2022)	2	cCer	1	9	1
(5/09/2022)	2	cCer	1	9	1
(5/09/2022)	2	cCer	2	9	1
(5/09/2022)	2	cCer	2	9	1
(5/09/2022)	2	cCer	2	9	1
(5/09/2022)	2	cCer	2	9	1
(5/09/2022)	2	cCer	2	9	1
(5/09/2022)	2	cCer	2	9	1
(5/09/2022)	2	cCer	2	9	1
(5/09/2022)	2	cCer	2	9	1
(5/09/2022)	2	cCer	2	9	1
(5/09/2022)	2	cCer	2	9	1
(5/09/2022)	2	cT_low	3	9	1
(5/09/2022)	2	cT_low	3	9	1
(6/09/2022)	2	T_low	1	10	1
(6/09/2022)	2	T_low	1	10	1
(6/09/2022)	2	T_low	1	10	1
(6/09/2022)	2	T_low	2	10	1
(6/09/2022)	2	T_low	3	10	1
(6/09/2022)	2	T_low	3	10	1
(6/09/2022)	2	T_low	1	10	1
(6/09/2022)	2	T_low	1	10	1
(6/09/2022)	2	T_low	1	10	1
(6/09/2022)	2	T_low	3	10	1
(6/09/2022)	2	T_low	3	10	1
(6/09/2022)	2	T_low	3	10	1
(6/09/2022)	2	T_low	3	10	1
(6/09/2022)	2	T_low	3	10	1
(6/09/2022)	2	T_high	1	10	1
(6/09/2022)	2	T_high	1	10	1
(6/09/2022)	2	T_high	1	10	1
(6/09/2022)	2	T_high	1	10	1
(6/09/2022)	2	T_high	1	10	1
(6/09/2022)	2	T_high	1	10	1
(6/09/2022)	2	T_high	1	10	1
(6/09/2022)	2	T_high	1	10	1
(6/09/2022)	2	T_high	1	10	1
(6/09/2022)	2	T_high	1	10	1
(6/09/2022)	2	T_high	1	10	1
(6/09/2022)	2	T_high	1	10	1
(6/09/2022)	2	T_high	1	10	1
(6/09/2022)	2	T_high	1	10	1
(6/09/2022)	2	T_high	2	10	1
(6/09/2022)	2	T_high	2	10	1
(6/09/2022)	2	T_high	2	10	1
(6/09/2022)	2	T_high	2	10	1
(6/09/2022)	2	T_high	2	10	1
(6/09/2022)	2	T_high	2	10	1
(6/09/2022)	2	T_high	2	10	1
(6/09/2022)	2	T_high	2	10	1
(6/09/2022)	2	T_high	3	10	1
(6/09/2022)	2	T_high	3	10	1
(6/09/2022)	2	T_high	3	10	1
(6/09/2022)	2	T_high	3	10	1
(6/09/2022)	2	T_high	3	10	1
(6/09/2022)	2	T_high	3	10	1
(6/09/2022)	2	T_high	3	10	1
(6/09/2022)	2	T_high	3	10	1
(6/09/2022)	2	T_high	3	10	1
(6/09/2022)	2	T_high	3	10	1
(6/09/2022)	2	T_high	3	10	1
(6/09/2022)	2	T_high	3	10	1
(6/09/2022)	2	T_high	3	10	1
(6/09/2022)	2	cT_high	1	10	1
(6/09/2022)	2	cT_high	1	10	1
(6/09/2022)	2	cT_high	1	10	1
(6/09/2022)	2	cT_high	1	10	1
(6/09/2022)	2	cT_high	1	10	1
(6/09/2022)	2	cT_high	1	10	1
(6/09/2022)	2	cT_high	2	10	1
(6/09/2022)	2	cT_high	2	10	1
(6/09/2022)	2	cT_high	2	10	1
(6/09/2022)	2	cT_high	2	10	1
(6/09/2022)	2	cT_high	2	10	1
(6/09/2022)	2	cT_high	3	10	1
(6/09/2022)	2	cT_high	3	10	1
(6/09/2022)	2	cT_high	3	10	1
(6/09/2022)	2	cT_high	3	10	1
(6/09/2022)	2	cT_high	3	10	1
(6/09/2022)	2	cT_high	3	10	1
(6/09/2022)	2	cT_high	3	10	1
(6/09/2022)	2	cT_high	3	10	1
(6/09/2022)	2	cT_high	3	10	1
(6/09/2022)	2	cT_high	3	10	1
(6/09/2022)	2	cT_high	3	10	1
(6/09/2022)	2	cT_high	3	10	1
(6/09/2022)	2	cT_high	3	10	1
(6/09/2022)	2	cT_high	3	10	1
(6/09/2022)	2	cT_high	3	10	1
(6/09/2022)	2	Gocat	1	10	1
(6/09/2022)	2	Gocat	1	10	1
(6/09/2022)	2	Gocat	1	10	1
(6/09/2022)	2	Gocat	1	10	1
(6/09/2022)	2	Gocat	1	10	1
(6/09/2022)	2	Gocat	1	10	1
(6/09/2022)	2	Gocat	1	10	1
(6/09/2022)	2	Gocat	1	10	1
(6/09/2022)	2	Gocat	1	10	1
(6/09/2022)	2	Gocat	1	10	1
(6/09/2022)	2	Gocat	1	10	1
(6/09/2022)	2	Gocat	1	10	1
(6/09/2022)	2	Gocat	1	10	1
(6/09/2022)	2	Gocat	2	10	1
(6/09/2022)	2	Gocat	2	10	1
(6/09/2022)	2	Gocat	2	10	1
(6/09/2022)	2	Gocat	2	10	1
(6/09/2022)	2	Gocat	2	10	1
(6/09/2022)	2	Gocat	2	10	1
(6/09/2022)	2	Gocat	2	10	1
(6/09/2022)	2	Gocat	2	10	1
(6/09/2022)	2	Gocat	2	10	1
(6/09/2022)	2	Gocat	2	10	1
(6/09/2022)	2	Gocat	2	10	1
(6/09/2022)	2	Gocat	2	10	1
(6/09/2022)	2	Gocat	2	10	1
(6/09/2022)	2	Gocat	3	10	1
(6/09/2022)	2	Gocat	3	10	1
(6/09/2022)	2	Gocat	3	10	1
(6/09/2022)	2	Gocat	3	10	1
(6/09/2022)	2	Gocat	3	10	1
(6/09/2022)	2	Gocat	3	10	1
(6/09/2022)	2	Gocat	3	10	1
(6/09/2022)	2	Gocat	3	10	1
(6/09/2022)	2	Gocat	3	10	1
(6/09/2022)	2	Gocat	3	10	1
(6/09/2022)	2	Gocat	3	10	1
(6/09/2022)	2	Gocat	3	10	1
(6/09/2022)	2	Gocat	3	10	1
(6/09/2022)	2	Gocat	3	10	1
(6/09/2022)	2	Gocat	3	10	1
(6/09/2022)	2	Gocat	3	10	1
(6/09/2022)	2	Gocat	3	10	1
(6/09/2022)	2	Gocat	3	10	1
(6/09/2022)	2	Gocat	3	10	1
(6/09/2022)	2	Gocat	3	10	1
(6/09/2022)	2	Gocat	3	10	1
(6/09/2022)	2	cGocat	1	10	1
(6/09/2022)	2	cGocat	1	10	1
(6/09/2022)	2	cGocat	1	10	1
(6/09/2022)	2	cGocat	1	10	1
(6/09/2022)	2	cGocat	1	10	1
(6/09/2022)	2	cGocat	1	10	1
(6/09/2022)	2	cGocat	1	10	1
(6/09/2022)	2	cGocat	1	10	1
(6/09/2022)	2	cGocat	1	10	1
(6/09/2022)	2	cGocat	1	10	1
(6/09/2022)	2	cGocat	1	10	1
(6/09/2022)	2	cGocat	1	10	1
(6/09/2022)	2	cGocat	1	10	1
(6/09/2022)	2	cGocat	2	10	1
(6/09/2022)	2	cGocat	2	10	1
(6/09/2022)	2	cGocat	2	10	1
(6/09/2022)	2	cGocat	2	10	1
(6/09/2022)	2	cGocat	2	10	1
(6/09/2022)	2	cGocat	2	10	1
(6/09/2022)	2	cGocat	2	10	1
(6/09/2022)	2	cGocat	2	10	1
(6/09/2022)	2	cGocat	2	10	1
(6/09/2022)	2	cGocat	2	10	1
(6/09/2022)	2	cGocat	2	10	1
(6/09/2022)	2	cGocat	2	10	1
(6/09/2022)	2	cGocat	3	10	1
(6/09/2022)	2	cGocat	3	10	1
(6/09/2022)	2	cGocat	3	10	1
(6/09/2022)	2	cGocat	3	10	1
(6/09/2022)	2	cGocat	3	10	1
(6/09/2022)	2	cGocat	3	10	1
(6/09/2022)	2	cGocat	3	10	1
(6/09/2022)	2	cGocat	3	10	1
(6/09/2022)	2	cGocat	3	10	1
(6/09/2022)	2	cGocat	3	10	1
(6/09/2022)	2	cGocat	3	10	1
(6/09/2022)	2	cGocat	3	10	1
(6/09/2022)	2	cGocat	3	10	1
(6/09/2022)	2	cGocat	3	10	1
(6/09/2022)	2	cGocat	3	10	1
(6/09/2022)	2	cGocat	3	10	1
(6/09/2022)	2	cGocat	3	10	1
(6/09/2022)	2	cGocat	3	10	1
(6/09/2022)	2	cGocat	3	10	1
(6/09/2022)	2	cGocat	3	10	1
(6/09/2022)	2	Cer	1	10	1
(6/09/2022)	2	Cer	1	10	1
(6/09/2022)	2	Cer	1	10	1
(6/09/2022)	2	Cer	1	10	1
(6/09/2022)	2	Cer	1	10	1
(6/09/2022)	2	Cer	1	10	1
(6/09/2022)	2	Cer	1	10	1
(6/09/2022)	2	Cer	1	10	1
(6/09/2022)	2	Cer	1	10	1
(6/09/2022)	2	Cer	1	10	1
(6/09/2022)	2	Cer	1	10	1
(6/09/2022)	2	Cer	2	10	1
(6/09/2022)	2	Cer	2	10	1
(6/09/2022)	2	Cer	2	10	1
(6/09/2022)	2	Cer	2	10	1
(6/09/2022)	2	Cer	2	10	1
(6/09/2022)	2	Cer	2	10	1
(6/09/2022)	2	Cer	2	10	1
(6/09/2022)	2	Cer	2	10	1
(6/09/2022)	2	Cer	3	10	1
(6/09/2022)	2	Cer	3	10	1
(6/09/2022)	2	Cer	3	10	1
(6/09/2022)	2	Cer	3	10	1
(6/09/2022)	2	cCer	1	10	1
(6/09/2022)	2	cCer	1	10	1
(6/09/2022)	2	cCer	1	10	1
(6/09/2022)	2	cCer	1	10	1
(6/09/2022)	2	cCer	1	10	1
(6/09/2022)	2	cCer	1	10	1
(6/09/2022)	2	cCer	1	10	1
(6/09/2022)	2	cCer	1	10	1
(6/09/2022)	2	cCer	1	10	1
(6/09/2022)	2	cCer	1	10	1
(6/09/2022)	2	cCer	1	10	1
(6/09/2022)	2	cCer	1	10	1
(6/09/2022)	2	cCer	1	10	1
(6/09/2022)	2	cCer	1	10	1
(6/09/2022)	2	cCer	1	10	1
(6/09/2022)	2	cCer	1	10	1
(6/09/2022)	2	cCer	2	10	1
(6/09/2022)	2	cCer	2	10	1
(6/09/2022)	2	cCer	2	10	1
(6/09/2022)	2	cCer	2	10	1
(6/09/2022)	2	cCer	2	10	1
(6/09/2022)	2	cCer	2	10	1
(6/09/2022)	2	cCer	2	10	1
(6/09/2022)	2	cCer	2	10	1
(6/09/2022)	2	cCer	2	10	1
(6/09/2022)	2	cCer	2	10	1
(6/09/2022)	2	cCer	3	10	1
(6/09/2022)	2	cCer	3	10	1
(6/09/2022)	2	cCer	3	10	1
(6/09/2022)	2	cCer	3	10	1
(7/09/2022)	2	T_low	1	11	1
(7/09/2022)	2	T_low	1	11	1
(7/09/2022)	2	T_low	1	11	1
(7/09/2022)	2	T_low	1	11	1
(7/09/2022)	2	cT_low	1	11	1
(7/09/2022)	2	cT_low	2	11	1
(7/09/2022)	2	cT_low	3	11	1
(7/09/2022)	2	cT_low	3	11	1
(7/09/2022)	2	cT_low	3	11	1
(7/09/2022)	2	cT_low	3	11	1
(7/09/2022)	2	T_high	1	11	1
(7/09/2022)	2	T_high	1	11	1
(7/09/2022)	2	T_high	1	11	1
(7/09/2022)	2	T_high	1	11	1
(7/09/2022)	2	T_high	2	11	1
(7/09/2022)	2	T_high	2	11	1
(7/09/2022)	2	T_high	2	11	1
(7/09/2022)	2	T_high	3	11	1
(7/09/2022)	2	cT_high	1	11	1
(7/09/2022)	2	cT_high	1	11	1
(7/09/2022)	2	cT_high	2	11	1
(7/09/2022)	2	cT_high	2	11	1
(7/09/2022)	2	cT_high	2	11	1
(7/09/2022)	2	cT_high	2	11	1
(7/09/2022)	2	cT_high	2	11	1
(7/09/2022)	2	cT_high	2	11	1
(7/09/2022)	2	cT_high	2	11	1
(7/09/2022)	2	cT_high	2	11	1
(7/09/2022)	2	cT_high	2	11	1
(7/09/2022)	2	cT_high	2	11	1
(7/09/2022)	2	cT_high	2	11	1
(7/09/2022)	2	cT_high	2	11	1
(7/09/2022)	2	cT_high	3	11	1
(7/09/2022)	2	cT_high	3	11	1
(7/09/2022)	2	cT_high	3	11	1
(7/09/2022)	2	Gocat	1	11	1
(7/09/2022)	2	Gocat	1	11	1
(7/09/2022)	2	Gocat	1	11	1
(7/09/2022)	2	Gocat	1	11	1
(7/09/2022)	2	Gocat	1	11	1
(7/09/2022)	2	Gocat	1	11	1
(7/09/2022)	2	Gocat	1	11	1
(7/09/2022)	2	Gocat	1	11	1
(7/09/2022)	2	Gocat	1	11	1
(7/09/2022)	2	Gocat	1	11	1
(7/09/2022)	2	Gocat	1	11	1
(7/09/2022)	2	Gocat	1	11	1
(7/09/2022)	2	Gocat	1	11	1
(7/09/2022)	2	Gocat	1	11	1
(7/09/2022)	2	Gocat	1	11	1
(7/09/2022)	2	Gocat	1	11	1
(7/09/2022)	2	Gocat	1	11	1
(7/09/2022)	2	Gocat	1	11	1
(7/09/2022)	2	Gocat	2	11	1
(7/09/2022)	2	Gocat	2	11	1
(7/09/2022)	2	Gocat	2	11	1
(7/09/2022)	2	Gocat	2	11	1
(7/09/2022)	2	Gocat	2	11	1
(7/09/2022)	2	Gocat	2	11	1
(7/09/2022)	2	Gocat	2	11	1
(7/09/2022)	2	Gocat	2	11	1
(7/09/2022)	2	Gocat	2	11	1
(7/09/2022)	2	Gocat	2	11	1
(7/09/2022)	2	Gocat	2	11	1
(7/09/2022)	2	Gocat	2	11	1
(7/09/2022)	2	Gocat	3	11	1
(7/09/2022)	2	Gocat	3	11	1
(7/09/2022)	2	Gocat	3	11	1
(7/09/2022)	2	Gocat	3	11	1
(7/09/2022)	2	Gocat	3	11	1
(7/09/2022)	2	cGocat	1	11	1
(7/09/2022)	2	cGocat	1	11	1
(7/09/2022)	2	cGocat	1	11	1
(7/09/2022)	2	cGocat	1	11	1
(7/09/2022)	2	cGocat	1	11	1
(7/09/2022)	2	cGocat	1	11	1
(7/09/2022)	2	cGocat	1	11	1
(7/09/2022)	2	cGocat	1	11	1
(7/09/2022)	2	cGocat	1	11	1
(7/09/2022)	2	cGocat	1	11	1
(7/09/2022)	2	cGocat	1	11	1
(7/09/2022)	2	cGocat	1	11	1
(7/09/2022)	2	cGocat	1	11	1
(7/09/2022)	2	cGocat	1	11	1
(7/09/2022)	2	cGocat	1	11	1
(7/09/2022)	2	cGocat	1	11	1
(7/09/2022)	2	cGocat	1	11	1
(7/09/2022)	2	cGocat	2	11	1
(7/09/2022)	2	cGocat	2	11	1
(7/09/2022)	2	cGocat	2	11	1
(7/09/2022)	2	cGocat	2	11	1
(7/09/2022)	2	cGocat	2	11	1
(7/09/2022)	2	cGocat	2	11	1
(7/09/2022)	2	cGocat	2	11	1
(7/09/2022)	2	cGocat	2	11	1
(7/09/2022)	2	cGocat	2	11	1
(7/09/2022)	2	cGocat	2	11	1
(7/09/2022)	2	cGocat	2	11	1
(7/09/2022)	2	cGocat	2	11	1
(7/09/2022)	2	cGocat	2	11	1
(7/09/2022)	2	cGocat	3	11	1
(7/09/2022)	2	cGocat	3	11	1
(7/09/2022)	2	cGocat	3	11	1
(7/09/2022)	2	cGocat	3	11	1
(7/09/2022)	2	Cer	1	11	1
(7/09/2022)	2	Cer	1	11	1
(7/09/2022)	2	Cer	1	11	1
(7/09/2022)	2	Cer	1	11	1
(7/09/2022)	2	Cer	1	11	1
(7/09/2022)	2	Cer	1	11	1
(7/09/2022)	2	Cer	1	11	1
(7/09/2022)	2	Cer	1	11	1
(7/09/2022)	2	Cer	1	11	1
(7/09/2022)	2	Cer	1	11	1
(7/09/2022)	2	Cer	1	11	1
(7/09/2022)	2	Cer	1	11	1
(7/09/2022)	2	Cer	2	11	1
(7/09/2022)	2	Cer	2	11	1
(7/09/2022)	2	Cer	2	11	1
(7/09/2022)	2	Cer	2	11	1
(7/09/2022)	2	Cer	2	11	1
(7/09/2022)	2	Cer	2	11	1
(7/09/2022)	2	Cer	2	11	1
(7/09/2022)	2	Cer	2	11	1
(7/09/2022)	2	Cer	2	11	1
(7/09/2022)	2	Cer	2	11	1
(7/09/2022)	2	Cer	2	11	1
(7/09/2022)	2	Cer	3	11	1
(7/09/2022)	2	Cer	3	11	1
(7/09/2022)	2	Cer	3	11	1
(7/09/2022)	2	Cer	3	11	1
(7/09/2022)	2	Cer	3	11	1
(7/09/2022)	2	Cer	3	11	1
(7/09/2022)	2	cCer	1	11	1
(7/09/2022)	2	cCer	1	11	1
(7/09/2022)	2	cCer	1	11	1
(7/09/2022)	2	cCer	1	11	1
(7/09/2022)	2	cCer	1	11	1
(7/09/2022)	2	cCer	1	11	1
(7/09/2022)	2	cCer	1	11	1
(7/09/2022)	2	cCer	1	11	1
(7/09/2022)	2	cCer	1	11	1
(7/09/2022)	2	cCer	1	11	1
(7/09/2022)	2	cCer	1	11	1
(7/09/2022)	2	cCer	2	11	1
(7/09/2022)	2	cCer	2	11	1
(7/09/2022)	2	cCer	2	11	1
(7/09/2022)	2	cCer	2	11	1
(7/09/2022)	2	cCer	2	11	1
(7/09/2022)	2	cCer	2	11	1
(7/09/2022)	2	cCer	2	11	1
(7/09/2022)	2	cCer	2	11	1
(7/09/2022)	2	cCer	2	11	1
(7/09/2022)	2	cCer	2	11	1
(7/09/2022)	2	cCer	2	11	1
(7/09/2022)	2	cCer	2	11	1
(7/09/2022)	2	cCer	3	11	1
(7/09/2022)	2	cCer	3	11	1
(7/09/2022)	2	cCer	3	11	1
(7/09/2022)	2	cCer	3	11	1
(7/09/2022)	2	cCer	3	11	1
(8/09/2022)	2	T_low	1	12	1
(8/09/2022)	2	T_low	2	12	1
(8/09/2022)	2	cT_low	1	12	1
(8/09/2022)	2	cT_low	1	12	1
(8/09/2022)	2	cT_low	2	12	1
(8/09/2022)	2	cT_low	3	12	1
(8/09/2022)	2	T_high	3	12	1
(8/09/2022)	2	cT_high	1	12	1
(8/09/2022)	2	cT_high	2	12	1
(8/09/2022)	2	cT_high	2	12	1
(8/09/2022)	2	cT_high	2	12	1
(8/09/2022)	2	cT_high	2	12	1
(8/09/2022)	2	cT_high	2	12	1
(8/09/2022)	2	cT_high	2	12	1
(8/09/2022)	2	cT_high	3	12	1
(8/09/2022)	2	cT_high	3	12	1
(8/09/2022)	2	cT_high	3	12	1
(8/09/2022)	2	cT_high	3	12	1
(8/09/2022)	2	cT_high	3	12	1
(8/09/2022)	2	cT_high	3	12	1
(8/09/2022)	2	Gocat	1	12	1
(8/09/2022)	2	Gocat	1	12	1
(8/09/2022)	2	Gocat	1	12	1
(8/09/2022)	2	Gocat	1	12	1
(8/09/2022)	2	Gocat	1	12	1
(8/09/2022)	2	Gocat	1	12	1
(8/09/2022)	2	Gocat	1	12	1
(8/09/2022)	2	Gocat	1	12	1
(8/09/2022)	2	Gocat	2	12	1
(8/09/2022)	2	Gocat	2	12	1
(8/09/2022)	2	Gocat	3	12	1
(8/09/2022)	2	Gocat	3	12	1
(8/09/2022)	2	Gocat	3	12	1
(8/09/2022)	2	Gocat	3	12	1
(8/09/2022)	2	Gocat	3	12	1
(8/09/2022)	2	Gocat	3	12	1
(8/09/2022)	2	cGocat	1	12	1
(8/09/2022)	2	cGocat	2	12	1
(8/09/2022)	2	cGocat	2	12	1
(8/09/2022)	2	cGocat	2	12	1
(8/09/2022)	2	cGocat	2	12	1
(8/09/2022)	2	cGocat	2	12	1
(8/09/2022)	2	cGocat	2	12	1
(8/09/2022)	2	cGocat	3	12	1
(8/09/2022)	2	cGocat	3	12	1
(8/09/2022)	2	cGocat	3	12	1
(8/09/2022)	2	cGocat	3	12	1
(8/09/2022)	2	cGocat	3	12	1
(8/09/2022)	2	cGocat	3	12	1
(8/09/2022)	2	cGocat	3	12	1
(8/09/2022)	2	cGocat	3	12	1
(8/09/2022)	2	cGocat	3	12	1
(8/09/2022)	2	cGocat	3	12	1
(8/09/2022)	2	cGocat	3	12	1
(8/09/2022)	2	Cer	1	12	1
(8/09/2022)	2	Cer	1	12	1
(8/09/2022)	2	Cer	1	12	1
(8/09/2022)	2	Cer	1	12	1
(8/09/2022)	2	Cer	1	12	1
(8/09/2022)	2	Cer	1	12	1
(8/09/2022)	2	Cer	1	12	1
(8/09/2022)	2	Cer	1	12	1
(8/09/2022)	2	Cer	1	12	1
(8/09/2022)	2	Cer	1	12	1
(8/09/2022)	2	Cer	1	12	1
(8/09/2022)	2	Cer	1	12	1
(8/09/2022)	2	Cer	2	12	1
(8/09/2022)	2	Cer	2	12	1
(8/09/2022)	2	Cer	2	12	1
(8/09/2022)	2	Cer	2	12	1
(8/09/2022)	2	Cer	2	12	1
(8/09/2022)	2	Cer	2	12	1
(8/09/2022)	2	Cer	2	12	1
(8/09/2022)	2	Cer	2	12	1
(8/09/2022)	2	Cer	2	12	1
(8/09/2022)	2	Cer	3	12	1
(8/09/2022)	2	Cer	3	12	1
(8/09/2022)	2	Cer	3	12	1
(8/09/2022)	2	Cer	3	12	1
(8/09/2022)	2	Cer	3	12	1
(8/09/2022)	2	Cer	3	12	1
(8/09/2022)	2	cCer	1	12	1
(8/09/2022)	2	cCer	1	12	1
(8/09/2022)	2	cCer	1	12	1
(8/09/2022)	2	cCer	1	12	1
(8/09/2022)	2	cCer	1	12	1
(8/09/2022)	2	cCer	1	12	1
(8/09/2022)	2	cCer	1	12	1
(8/09/2022)	2	cCer	1	12	1
(8/09/2022)	2	cCer	1	12	1
(8/09/2022)	2	cCer	2	12	1
(8/09/2022)	2	cCer	2	12	1
(8/09/2022)	2	cCer	2	12	1
(8/09/2022)	2	cCer	2	12	1
(8/09/2022)	2	cCer	2	12	1
(8/09/2022)	2	cCer	2	12	1
(8/09/2022)	2	cCer	2	12	1
(8/09/2022)	2	cCer	2	12	1
(8/09/2022)	2	cCer	2	12	1
(8/09/2022)	2	cCer	2	12	1
(8/09/2022)	2	cCer	3	12	1
(8/09/2022)	2	cCer	3	12	1
(8/09/2022)	2	cCer	3	12	1
(8/09/2022)	2	cCer	3	12	1
(8/09/2022)	2	cCer	3	12	1
(8/09/2022)	2	cCer	3	12	1
(8/09/2022)	2	cCer	3	12	1
(8/09/2022)	2	cCer	3	12	1
(8/09/2022)	2	cCer	3	12	1
(8/09/2022)	2	cCer	3	12	1
(8/09/2022)	2	cCer	3	12	1
(9/09/2022)	2	T_low	1	13	1
(9/09/2022)	2	T_low	1	13	1
(9/09/2022)	2	T_low	1	13	1
(9/09/2022)	2	T_low	1	13	1
(9/09/2022)	2	T_low	1	13	1
(9/09/2022)	2	T_low	2	13	1
(9/09/2022)	2	T_low	3	13	1
(9/09/2022)	2	T_low	3	13	1
(9/09/2022)	2	T_low	3	13	1
(9/09/2022)	2	T_low	3	13	1
(9/09/2022)	2	T_low	3	13	1
(9/09/2022)	2	cT_low	1	13	1
(9/09/2022)	2	cT_low	1	13	1
(9/09/2022)	2	cT_low	1	13	1
(9/09/2022)	2	cT_low	1	13	1
(9/09/2022)	2	cT_low	2	13	1
(9/09/2022)	2	cT_low	3	13	1
(9/09/2022)	2	cT_low	3	13	1
(9/09/2022)	2	cT_low	3	13	1
(9/09/2022)	2	cT_low	3	13	1
(9/09/2022)	2	cT_low	3	13	1
(9/09/2022)	2	cT_high	2	13	1
(9/09/2022)	2	cT_high	3	13	1
(9/09/2022)	2	cT_high	3	13	1
(9/09/2022)	2	cT_high	3	13	1
(9/09/2022)	2	cT_high	3	13	1
(9/09/2022)	2	cT_high	3	13	1
(9/09/2022)	2	cT_high	3	13	1
(9/09/2022)	2	cT_high	3	13	1
(9/09/2022)	2	cT_high	3	13	1
(9/09/2022)	2	Gocat	1	13	1
(9/09/2022)	2	Gocat	2	13	1
(9/09/2022)	2	Gocat	3	13	1
(9/09/2022)	2	Gocat	3	13	1
(9/09/2022)	2	cGocat	2	13	1
(9/09/2022)	2	cGocat	2	13	1
(9/09/2022)	2	cGocat	2	13	1
(9/09/2022)	2	cGocat	2	13	1
(9/09/2022)	2	cGocat	2	13	1
(9/09/2022)	2	cGocat	2	13	1
(9/09/2022)	2	cGocat	3	13	1
(9/09/2022)	2	cGocat	3	13	1
(9/09/2022)	2	cGocat	3	13	1
(9/09/2022)	2	cGocat	3	13	1
(9/09/2022)	2	cGocat	3	13	1
(9/09/2022)	2	Cer	1	13	1
(9/09/2022)	2	Cer	1	13	1
(9/09/2022)	2	Cer	1	13	1
(9/09/2022)	2	Cer	1	13	1
(9/09/2022)	2	Cer	1	13	1
(9/09/2022)	2	Cer	2	13	1
(9/09/2022)	2	Cer	2	13	1
(9/09/2022)	2	Cer	2	13	1
(9/09/2022)	2	Cer	2	13	1
(9/09/2022)	2	Cer	2	13	1
(9/09/2022)	2	Cer	2	13	1
(9/09/2022)	2	Cer	2	13	1
(9/09/2022)	2	Cer	2	13	1
(9/09/2022)	2	Cer	3	13	1
(9/09/2022)	2	Cer	3	13	1
(9/09/2022)	2	cCer	1	13	1
(9/09/2022)	2	cCer	1	13	1
(9/09/2022)	2	cCer	1	13	1
(9/09/2022)	2	cCer	1	13	1
(9/09/2022)	2	cCer	2	13	1
(9/09/2022)	2	cCer	2	13	1
(9/09/2022)	2	cCer	2	13	1
(9/09/2022)	2	cCer	2	13	1
(9/09/2022)	2	cCer	2	13	1
(9/09/2022)	2	cCer	2	13	1
(9/09/2022)	2	cCer	2	13	1
(9/09/2022)	2	cCer	3	13	1
(9/09/2022)	2	cCer	3	13	1
(9/09/2022)	2	cCer	3	13	1
(9/09/2022)	2	cCer	3	13	1
(9/09/2022)	2	cCer	3	13	1
(9/09/2022)	2	cCer	3	13	1
(10/09/2022)	2	T_low	1	14	1
(10/09/2022)	2	T_low	1	14	1
(10/09/2022)	2	T_low	1	14	1
(10/09/2022)	2	T_low	1	14	1
(10/09/2022)	2	T_low	1	14	1
(10/09/2022)	2	T_low	1	14	1
(10/09/2022)	2	T_low	1	14	1
(10/09/2022)	2	T_low	2	14	1
(10/09/2022)	2	T_low	2	14	1
(10/09/2022)	2	T_low	3	14	1
(10/09/2022)	2	T_low	3	14	1
(10/09/2022)	2	T_low	3	14	1
(10/09/2022)	2	cT_low	1	14	1
(10/09/2022)	2	cT_low	1	14	1
(10/09/2022)	2	cT_low	1	14	1
(10/09/2022)	2	cT_low	1	14	1
(10/09/2022)	2	cT_low	1	14	1
(10/09/2022)	2	cT_low	1	14	1
(10/09/2022)	2	cT_low	3	14	1
(10/09/2022)	2	cT_low	3	14	1
(10/09/2022)	2	cT_low	3	14	1
(10/09/2022)	2	cT_low	3	14	1
(10/09/2022)	2	cT_low	3	14	1
(10/09/2022)	2	cT_high	2	14	1
(10/09/2022)	2	cT_high	2	14	1
(10/09/2022)	2	cT_high	2	14	1
(10/09/2022)	2	cT_high	3	14	1
(10/09/2022)	2	cT_high	3	14	1
(10/09/2022)	2	cT_high	3	14	1
(10/09/2022)	2	cT_high	3	14	1
(10/09/2022)	2	cT_high	3	14	1
(10/09/2022)	2	Gocat	1	14	1
(10/09/2022)	2	Gocat	1	14	1
(10/09/2022)	2	cGocat	1	14	1
(10/09/2022)	2	cGocat	2	14	1
(10/09/2022)	2	cGocat	2	14	1
(10/09/2022)	2	cGocat	3	14	1
(10/09/2022)	2	Cer	1	14	1
(10/09/2022)	2	Cer	2	14	1
(10/09/2022)	2	Cer	2	14	1
(10/09/2022)	2	Cer	2	14	1
(10/09/2022)	2	Cer	2	14	1
(10/09/2022)	2	Cer	2	14	1
(10/09/2022)	2	Cer	2	14	1
(10/09/2022)	2	cCer	1	14	1
(10/09/2022)	2	cCer	1	14	1
(10/09/2022)	2	cCer	1	14	1
(11/09/2022)	2	T_low	1	15	1
(11/09/2022)	2	T_low	1	15	1
(11/09/2022)	2	T_low	1	15	1
(11/09/2022)	2	T_low	1	15	1
(11/09/2022)	2	T_low	1	15	1
(11/09/2022)	2	T_low	2	15	1
(11/09/2022)	2	T_low	2	15	1
(11/09/2022)	2	cT_low	1	15	1
(11/09/2022)	2	cT_low	1	15	1
(11/09/2022)	2	cT_low	1	15	1
(11/09/2022)	2	cT_low	1	15	1
(11/09/2022)	2	cT_low	1	15	1
(11/09/2022)	2	cT_low	2	15	1
(11/09/2022)	2	cT_low	2	15	1
(11/09/2022)	2	cT_high	2	15	1
(11/09/2022)	2	cT_high	2	15	1
(11/09/2022)	2	cGocat	3	15	1
(11/09/2022)	2	cGocat	3	15	1
(11/09/2022)	2	Cer	2	15	1
(11/09/2022)	2	cCer	1	15	1
(11/09/2022)	2	cCer	1	15	1
(12/09/2022)	2	T_low	1	16	1
(12/09/2022)	2	T_low	1	16	1
(12/09/2022)	2	T_low	1	16	1
(12/09/2022)	2	T_low	1	16	1
(12/09/2022)	2	T_low	1	16	1
(12/09/2022)	2	T_low	1	16	1
(12/09/2022)	2	T_low	2	16	1
(12/09/2022)	2	T_low	2	16	1
(12/09/2022)	2	T_low	3	16	1
(12/09/2022)	2	cT_low	1	16	1
(12/09/2022)	2	cT_low	1	16	1
(12/09/2022)	2	cT_low	1	16	1
(12/09/2022)	2	cT_low	2	16	1
(12/09/2022)	2	cT_low	3	16	1
(12/09/2022)	2	cGocat	1	16	1
(12/09/2022)	2	cGocat	1	16	1
(12/09/2022)	2	cGocat	3	16	1
(12/09/2022)	2	cGocat	3	16	1
(12/09/2022)	2	cGocat	3	16	1
(12/09/2022)	2	cCer	1	16	1
(12/09/2022)	2	cCer	2	16	1
(13/09/2022)	2	T_low	1	17	1
(13/09/2022)	2	T_low	1	17	1
(13/09/2022)	2	T_low	1	17	1
(13/09/2022)	2	T_low	1	17	1
(13/09/2022)	2	T_low	1	17	1
(13/09/2022)	2	T_low	1	17	1
(13/09/2022)	2	T_low	1	17	1
(13/09/2022)	2	T_low	1	17	1
(13/09/2022)	2	T_low	1	17	1
(13/09/2022)	2	T_low	2	17	1
(13/09/2022)	2	T_low	2	17	1
(13/09/2022)	2	T_low	2	17	1
(13/09/2022)	2	T_low	2	17	1
(13/09/2022)	2	T_low	2	17	1
(13/09/2022)	2	T_low	3	17	1
(13/09/2022)	2	cT_low	1	17	1
(13/09/2022)	2	cT_low	1	17	1
(13/09/2022)	2	cT_low	1	17	1
(13/09/2022)	2	cT_low	1	17	1
(13/09/2022)	2	cT_low	1	17	1
(13/09/2022)	2	cT_low	2	17	1
(13/09/2022)	2	cT_low	3	17	1
(13/09/2022)	2	cT_low	3	17	1
(13/09/2022)	2	cT_low	3	17	1
(14/09/2022)	2	T_low	1	18	1
(14/09/2022)	2	T_low	1	18	1
(14/09/2022)	2	T_low	2	18	1
(14/09/2022)	2	T_low	2	18	1
(14/09/2022)	2	T_low	2	18	1
(14/09/2022)	2	T_low	2	18	1
(14/09/2022)	2	cT_low	1	18	1
(14/09/2022)	2	cT_low	1	18	1
(14/09/2022)	2	cT_low	1	18	1
(14/09/2022)	2	cT_low	1	18	1
(14/09/2022)	2	cT_low	1	18	1
(14/09/2022)	2	cT_low	2	18	1
(14/09/2022)	2	cT_low	2	18	1
(14/09/2022)	2	cT_low	2	18	1
(14/09/2022)	2	cT_low	3	18	1
(15/09/2022)	2	T_low	2	19	1
(15/09/2022)	2	T_low	2	19	1
(15/09/2022)	2	T_low	2	19	1
(15/09/2022)	2	T_low	2	19	1
(15/09/2022)	2	T_low	2	19	1
(15/09/2022)	2	cT_low	1	19	1
(15/09/2022)	2	cT_low	1	19	1
(15/09/2022)	2	cT_low	2	19	1
(16/09/2022)	2	T_low	2	20	1
(16/09/2022)	2	T_low	2	20	1
(16/09/2022)	2	T_low	2	20	1
(16/09/2022)	2	T_low	2	20	1
(16/09/2022)	2	T_low	2	20	1
(16/09/2022)	2	cT_low	1	20	1
(16/09/2022)	2	cT_low	1	20	1
(16/09/2022)	2	cT_low	1	20	1
(16/09/2022)	2	cT_low	1	20	1
(16/09/2022)	2	cT_low	1	20	1
(17/09/2022)	2	T_low	2	21	1
(17/09/2022)	2	T_low	2	21	1
(17/09/2022)	2	cT_low	2	21	1
(17/09/2022)	2	cT_low	2	21	1
(17/09/2022)	2	cT_low	2	21	1
(18/09/2022)	2	T_low	2	22	1
(5/09/2022)	2	T_high	1	9	2
(5/09/2022)	2	T_high	3	9	2
(5/09/2022)	2	Gocat	2	9	2
(5/09/2022)	2	cGocat	2	9	2
(5/09/2022)	2	T_low	3	9	2
(5/09/2022)	2	T_low	3	9	2
(5/09/2022)	2	T_low	3	9	2
(5/09/2022)	2	T_low	3	9	2
(6/09/2022)	2	T_low	3	10	2
(6/09/2022)	2	T_low	3	10	2
(6/09/2022)	2	T_low	3	10	2
(6/09/2022)	2	T_low	3	10	2
(6/09/2022)	2	T_low	3	10	2
(6/09/2022)	2	T_low	3	10	2
(6/09/2022)	2	T_low	3	10	2
(6/09/2022)	2	T_low	3	10	2
(6/09/2022)	2	T_low	1	10	2
(6/09/2022)	2	cCer	3	10	2
(7/09/2022)	2	T_low	2	11	2
(7/09/2022)	2	T_low	3	11	2
(7/09/2022)	2	T_low	3	11	2
(7/09/2022)	2	T_low	3	11	2
(7/09/2022)	2	T_low	3	11	2
(7/09/2022)	2	T_low	3	11	2
(7/09/2022)	2	T_low	3	11	2
(7/09/2022)	2	T_low	2	11	2
(7/09/2022)	2	cT_low	3	11	2
(7/09/2022)	2	cT_low	3	11	2
(7/09/2022)	2	cT_low	3	11	2
(7/09/2022)	2	cT_low	3	11	2
(7/09/2022)	2	cT_low	3	11	2
(7/09/2022)	2	cT_low	3	11	2
(7/09/2022)	2	cT_low	3	11	2
(7/09/2022)	2	cT_low	3	11	2
(7/09/2022)	2	cT_low	3	11	2
(7/09/2022)	2	cT_low	3	11	2
(7/09/2022)	2	cT_high	1	11	2
(7/09/2022)	2	Gocat	1	11	2
(7/09/2022)	2	Gocat	2	11	2
(7/09/2022)	2	Gocat	3	11	2
(7/09/2022)	2	Gocat	3	11	2
(7/09/2022)	2	Gocat	3	11	2
(7/09/2022)	2	cGocat	1	11	2
(7/09/2022)	2	cGocat	3	11	2
(7/09/2022)	2	Cer	2	11	2
(7/09/2022)	2	Cer	3	11	2
(7/09/2022)	2	Cer	3	11	2
(7/09/2022)	2	Cer	3	11	2
(7/09/2022)	2	cCer	3	11	2
(8/09/2022)	2	T_low	1	12	2
(8/09/2022)	2	T_low	3	12	2
(8/09/2022)	2	T_low	3	12	2
(8/09/2022)	2	T_low	3	12	2
(8/09/2022)	2	cT_low	1	12	2
(8/09/2022)	2	cT_low	3	12	2
(8/09/2022)	2	cT_low	3	12	2
(8/09/2022)	2	cT_low	3	12	2
(8/09/2022)	2	cT_high	3	12	2
(8/09/2022)	2	cT_high	3	12	2
(8/09/2022)	2	cT_high	3	12	2
(8/09/2022)	2	cT_high	3	12	2
(8/09/2022)	2	cT_high	3	12	2
(8/09/2022)	2	cGocat	3	12	2
(8/09/2022)	2	cGocat	3	12	2
(8/09/2022)	2	Cer	2	12	2
(9/09/2022)	2	T_low	2	13	2
(9/09/2022)	2	T_low	3	13	2
(9/09/2022)	2	cT_low	1	13	2
(9/09/2022)	2	cT_low	2	13	2
(9/09/2022)	2	cT_high	1	13	2
(9/09/2022)	2	Gocat	2	13	2
(9/09/2022)	2	Gocat	3	13	2
(9/09/2022)	2	cGocat	1	13	2
(9/09/2022)	2	Cer	3	13	2
(9/09/2022)	2	cCer	1	13	2
(10/09/2022)	2	T_low	2	14	2
(10/09/2022)	2	T_low	2	14	2
(10/09/2022)	2	T_low	2	14	2
(10/09/2022)	2	T_low	3	14	2
(10/09/2022)	2	T_low	3	14	2
(10/09/2022)	2	cT_low	1	14	2
(10/09/2022)	2	cT_low	2	14	2
(10/09/2022)	2	cT_low	3	14	2
(10/09/2022)	2	cT_low	3	14	2
(10/09/2022)	2	cT_high	3	14	2
(10/09/2022)	2	cT_high	3	14	2
(10/09/2022)	2	cCer	1	14	2
(11/09/2022)	2	T_low	2	15	2
(11/09/2022)	2	T_low	2	15	2
(11/09/2022)	2	cT_low	1	15	2
(11/09/2022)	2	cT_high	1	15	2
(11/09/2022)	2	cGocat	3	15	2
(12/09/2022)	2	T_low	1	16	2
(12/09/2022)	2	T_low	2	16	2
(12/09/2022)	2	T_low	2	16	2
(12/09/2022)	2	T_low	3	16	2
(12/09/2022)	2	cT_low	2	16	2
(12/09/2022)	2	cGocat	2	16	2
(13/09/2022)	2	T_low	2	17	2
(13/09/2022)	2	T_low	2	17	2
(13/09/2022)	2	T_low	2	17	2
(13/09/2022)	2	cT_low	1	17	2
(13/09/2022)	2	cT_low	2	17	2
(13/09/2022)	2	cT_low	2	17	2
(13/09/2022)	2	cT_low	2	17	2
(13/09/2022)	2	cT_low	2	17	2
(13/09/2022)	2	cT_low	2	17	2
(13/09/2022)	2	cT_high	2	17	2
(13/09/2022)	2	cGocat	1	17	2
(13/09/2022)	2	cGocat	1	17	2
(13/09/2022)	2	cGocat	2	17	2
(13/09/2022)	2	cCer	2	17	2
(14/09/2022)	2	T_low	3	18	2
(14/09/2022)	2	cT_low	2	18	2
(14/09/2022)	2	cT_low	2	18	2
(14/09/2022)	2	cT_low	2	18	2
(14/09/2022)	2	cT_high	2	18	2
(14/09/2022)	2	cT_high	3	18	2
(14/09/2022)	2	cGocat	2	18	2
(15/09/2022)	2	T_low	1	19	2
(15/09/2022)	2	cT_low	2	19	2
(16/09/2022)	2	T_low	2	20	2
(16/09/2022)	2	T_low	2	20	2
(16/09/2022)	2	cT_low	2	20	2
(16/09/2022)	2	cT_low	2	20	2
(16/09/2022)	2	cT_low	2	20	2
(16/09/2022)	2	cT_low	3	20	2
(17/09/2022)	2	T_low	1	21	2
(17/09/2022)	2	cT_low	2	21	2
(17/09/2022)	2	cT_low	2	21	2
(18/09/2022)	2	T_low	2	22	2
(18/09/2022)	2	T_low	2	22	2
(19/09/2022)	2	T_low	1	23	2
(19/09/2022)	2	T_low	2	23	2
(20/09/2022)	2	T_low	2	24	2
(20/09/2022)	2	T_low	2	24	2
(11/09/2022)	2	cT_high	3	15	2
Means and Medians for Development Time
treatment	Meana				Median
	Estimate	Std. Error	95% Confidence Interval		Estimate	Std. Error	95% Confidence Interval
			Lower Bound	Upper Bound			Lower Bound	Upper Bound
cCer	11.1896	0.144702	10.906	11.4732	11	0.208328	10.5917	11.4083
Cer	11.6356	0.124539	11.3915	11.8797	12	0.159114	11.6881	12.3119
cGocat	11.3373	0.180498	10.9836	11.6911	11	0.171667	10.6635	11.3365
Gocat	10.5417	0.106232	10.3335	10.75	10	0.144351	9.71707	10.2829
cT_low	16.4886	0.335109	15.8317	17.1454	17	0.635169	15.7551	18.2449
T_low	16.4541	0.373977	15.7211	17.1871	17	0.382329	16.2506	17.7494
cT_high	10.6346	0.201348	10.2399	11.0292	10	0.165462	9.67569	10.3243
T_high	9.3461	0.0604683	9.22759	9.46462	9	0.064622	8.87334	9.12666
Overall	12.12	0.113377	11.8977	12.3422	11	0.100406	10.8032	11.1968
	date	round	treatment	replicate	days to pupation	status	no pupated	average pu	total	%pupation			cCer	std	Cer		cGocat		Gocat		cT_high		T_high		cT_low		T_low
	(5/09/2022)	2	cCer	1	9	1	26	8.67	60	14.45		Days
	(5/09/2022)	2	cCer	1	9	1	26	8.67	60	14.45		0	0		0		0		0		0		0		0		0
	(5/09/2022)	2	cCer	1	9	1	26	8.67	60	14.45		1	0		0		0		0		0		0		0		0
	(5/09/2022)	2	cCer	1	9	1	26	8.67	60	14.45		2	0		0		0		0		0		0		0		0
	(5/09/2022)	2	cCer	1	9	1	26	8.67	60	14.45		3	0		0		0		0		0		0		0		0
	(5/09/2022)	2	cCer	1	9	1	26	8.67	60	14.45		4	0		0		0		0		0		0		0		0
	(5/09/2022)	2	cCer	1	9	1	26	8.67	60	14.45		5	0		0		0		0		0		0		0		0
	(5/09/2022)	2	cCer	1	9	1	26	8.67	60	14.45		6	0		0		0		0		0		0		0		0
	(5/09/2022)	2	cCer	1	9	1	26	8.67	60	14.45		7	0		0		0		0		0		0		0		0
	(5/09/2022)	2	cCer	1	9	1	26	8.67	60	14.45		8	0		0		0		0		0		4.45		0		0
	(5/09/2022)	2	cCer	1	9	1	26	8.67	60	14.45		9	14.45	21.9435	0.55	18.2702	13.3333	20.6871	17.7833		13.3333		57.7833		1.11667		2.21667
	(5/09/2022)	2	cCer	1	9	1	26	8.67	60	14.45		10	31.6667	21.9435	13.33	18.2702	38.3333	20.6871	43.9		40.55		87.2333		1.11667		15
	(5/09/2022)	2	cCer	1	9	1	26	8.67	60	14.45		11	47.7833	21.9435	31.6667	18.2702	58.3333	20.6871	66.1167		55		87.2333		10		21.6667
	(5/09/2022)	2	cCer	1	9	1	26	8.67	60	14.45		12	64.45	21.9435	41.55	18.2702	69.45	20.6871	75		65		87.2333		14.3333		21.6667
	(5/09/2022)	2	cCer	1	9	1	26	8.67	60	14.45		13	79.45	21.9435	54.4333	18.2702	76.1167	20.6871	78.3333		75		87.2333		21		32.2167
	(5/09/2022)	2	cCer	1	9	1	26	8.67	60	14.45		14	81.6667	21.9435	54.32	18.2702	78.3333	20.6871	80		80.55		87.2333		29.3333		41.65
	(5/09/2022)	2	cCer	2	9	1	26	8.67	60	14.45		15	82.7833	21.9435	58.8667	18.2702	80	20.6871	80		86.1167		87.2333		33.7833		46.65
	(5/09/2022)	2	cCer	2	9	1	26	8.67	60	14.45		16	83.8833	21.9435	58.8667	18.2702	83.3333	20.6871	80		88.3333		87.2333		37.1167		53.8667
	(5/09/2022)	2	cCer	2	9	1	26	8.67	60	14.45		17	84.45	21.9435	58.8667	18.2702	85	20.6871	80		88.8833		87.2333		45.45		63.8667
	(5/09/2022)	2	cCer	2	9	1	26	8.67	60	14.45		18	84.45	21.9435	58.8667	18.2702	85.55	20.6871	80		90		87.2333		52.1167		67.75
	(5/09/2022)	2	cCer	2	9	1	26	8.67	60	14.45		19	84.45	21.9435	58.8667	18.2702	85.55	20.6871	80		90		87.2333		54.3333		71.0833
	(5/09/2022)	2	cCer	2	9	1	26	8.67	60	14.45		20	84.45	21.9435	58.8667	18.2702	85.55	20.6871	80		90		87.2333		59.3333		74.9667
	(5/09/2022)	2	cCer	2	9	1	26	8.67	60	14.45		21	84.45	21.9435	58.8667	18.2702	85.55	20.6871	80		90		87.2333		62.1167		76.6333
	(5/09/2022)	2	cCer	2	9	1	26	8.67	60	14.45		22	84.45	21.9435	58.8667	18.2702	85.55	20.6871	80		90		87.2333		62.1167		78.3
	(5/09/2022)	2	cCer	2	9	1	26	8.67	60	14.45		23	84.45	21.9435	58.8667	18.2702	85.55	20.6871	80		90		87.2333		62.1167		79.4167
	(5/09/2022)	2	cCer	2	9	1	26	8.67	60	14.45		24	84.45	21.9435	58.8667	18.2702	85.55	20.6871	80		90		87.2333		62.1167		81.6333			date	round	treatment	replicate	days to pupation	status	no pupated	average pu	total	%pupation
	(6/09/2022)	2	cCer	1	10	1		19	60	31.6667																				(5/09/2022)	2	cCer	1	9	1	26	8.67	60	14.45
	(6/09/2022)	2	cCer	1	10	1		19	60	31.6667																				(6/09/2022)	2	cCer	1	10	1		19	60	31.6667
	(6/09/2022)	2	cCer	1	10	1		19	60	31.6667																				(7/09/2022)	2	cCer	1	11	1		28.67	60	47.7833
	(6/09/2022)	2	cCer	1	10	1		19	60	31.6667																				(8/09/2022)	2	cCer	1	12	1		38.67	60	64.45
	(6/09/2022)	2	cCer	1	10	1		19	60	31.6667																				(9/09/2022)	2	cCer	1	13	1		47.67	60	79.45
	(6/09/2022)	2	cCer	1	10	1		19	60	31.6667																				(10/09/2022)	2	cCer	1	14	1		49	60	81.6667
	(6/09/2022)	2	cCer	1	10	1		19	60	31.6667																				(11/09/2022)	2	cCer	1	15	1		49.67	60	82.7833
	(6/09/2022)	2	cCer	1	10	1		19	60	31.6667																				(12/09/2022)	2	cCer	2	16	1		50.33	60	83.8833
	(6/09/2022)	2	cCer	1	10	1		19	60	31.6667																				(13/09/2022)	2	cCer	2	17	2		50.67	60	84.45
	(6/09/2022)	2	cCer	1	10	1		19	60	31.6667																				(5/09/2022)	2	Cer	1	9	1		0.33	60	0.55
	(6/09/2022)	2	cCer	1	10	1		19	60	31.6667																				(6/09/2022)	2	Cer	1	10	1		8	60	13.3333
	(6/09/2022)	2	cCer	1	10	1		19	60	31.6667																				(7/09/2022)	2	Cer	3	11	2		19	60	31.6667
	(6/09/2022)	2	cCer	1	10	1		19	60	31.6667																				(8/09/2022)	2	Cer	1	12	1		27.33	60	45.55
	(6/09/2022)	2	cCer	1	10	1		19	60	31.6667																				(9/09/2022)	2	Cer	1	13	1		32.66	60	54.4333
	(6/09/2022)	2	cCer	1	10	1		19	60	31.6667																				(10/09/2022)	2	Cer	1	14	1		34.99	60	58.3167
	(6/09/2022)	2	cCer	1	10	1		19	60	31.6667																				(11/09/2022)	2	Cer	2	15	1		35.32	60	58.8667
	(6/09/2022)	2	cCer	2	10	1		19	60	31.6667																				(5/09/2022)	2	cGocat	1	9	1		8	60	13.3333
	(6/09/2022)	2	cCer	2	10	1		19	60	31.6667																				(6/09/2022)	2	cGocat	1	10	1		23	60	38.3333
	(6/09/2022)	2	cCer	2	10	1		19	60	31.6667																				(7/09/2022)	2	cGocat	1	11	1		35	60	58.3333
	(6/09/2022)	2	cCer	2	10	1		19	60	31.6667																				(8/09/2022)	2	cGocat	1	12	1		41.67	60	69.45
	(6/09/2022)	2	cCer	2	10	1		19	60	31.6667																				(9/09/2022)	2	cGocat	1	13	2		45.67	60	76.1167
	(6/09/2022)	2	cCer	2	10	1		19	60	31.6667																				(10/09/2022)	2	cGocat	1	14	1		47	60	78.3333
	(6/09/2022)	2	cCer	2	10	1		19	60	31.6667																				(11/09/2022)	2	cGocat	3	15	1		48	60	80
	(6/09/2022)	2	cCer	2	10	1		19	60	31.6667																				(12/09/2022)	2	cGocat	1	16	1		50	60	83.3333
	(6/09/2022)	2	cCer	2	10	1		19	60	31.6667																				(13/09/2022)	2	cGocat	2	17	2		51	60	85
	(6/09/2022)	2	cCer	2	10	1		19	60	31.6667																				(14/09/2022)	2	cGocat	2	18	2		51.33	60	85.55
	(6/09/2022)	2	cCer	3	10	1		19	60	31.6667																				(4/09/2022)	2	cT_high	1	8	1		8	60	13.3333
	(6/09/2022)	2	cCer	3	10	1		19	60	31.6667																				(5/09/2022)	2	cT_high	1	9	1		24.33	60	40.55
	(6/09/2022)	2	cCer	3	10	1		19	60	31.6667																				(6/09/2022)	2	cT_high	1	10	1		33	60	55
	(6/09/2022)	2	cCer	3	10	1		19	60	31.6667																				(7/09/2022)	2	cT_high	1	11	1		39	60	65
	(6/09/2022)	2	cCer	3	10	2		19	60	31.6667																				(8/09/2022)	2	cT_high	3	12	2		45	60	75
	(7/09/2022)	2	cCer	1	11	1		28.67	60	47.7833																				(9/09/2022)	2	cT_high	1	13	2		48.33	60	80.55
	(7/09/2022)	2	cCer	1	11	1		28.67	60	47.7833																				(10/09/2022)	2	cT_high	3	14	2		51.67	60	86.1167
	(7/09/2022)	2	cCer	1	11	1		28.67	60	47.7833																				(11/09/2022)	2	cT_high	1	15	2		53	60	88.3333
	(7/09/2022)	2	cCer	1	11	1		28.67	60	47.7833																				(13/09/2022)	2	cT_high	2	17	2		53.33	60	88.8833
	(7/09/2022)	2	cCer	1	11	1		28.67	60	47.7833																				(14/09/2022)	2	cT_high	3	18	2		54	60	90
	(7/09/2022)	2	cCer	1	11	1		28.67	60	47.7833																				(5/09/2022)	2	cT_low	3	9	1		0.67	60	1.11667
	(7/09/2022)	2	cCer	1	11	1		28.67	60	47.7833																				(7/09/2022)	2	cT_low	1	11	1		6	60	10
	(7/09/2022)	2	cCer	1	11	1		28.67	60	47.7833																				(8/09/2022)	2	cT_low	1	12	1		8.6	60	14.3333
	(7/09/2022)	2	cCer	1	11	1		28.67	60	47.7833																				(9/09/2022)	2	cT_low	1	13	1		12.6	60	21
	(7/09/2022)	2	cCer	1	11	1		28.67	60	47.7833																				(10/09/2022)	2	cT_low	3	14	2		17.6	60	29.3333
	(7/09/2022)	2	cCer	1	11	1		28.67	60	47.7833																				(11/09/2022)	2	cT_low	1	15	1		20.27	60	33.7833
	(7/09/2022)	2	cCer	2	11	1		28.67	60	47.7833																				(12/09/2022)	2	cT_low	1	16	1		22.27	60	37.1167
	(7/09/2022)	2	cCer	2	11	1		28.67	60	47.7833																				(13/09/2022)	2	cT_low	1	17	1		27.27	60	45.45
	(7/09/2022)	2	cCer	2	11	1		28.67	60	47.7833																				(14/09/2022)	2	cT_low	1	18	1		31.27	60	52.1167
	(7/09/2022)	2	cCer	2	11	1		28.67	60	47.7833																				(15/09/2022)	2	cT_low	1	19	1		32.6	60	54.3333
	(7/09/2022)	2	cCer	2	11	1		28.67	60	47.7833																				(16/09/2022)	2	cT_low	1	20	1		35.6	60	59.3333
	(7/09/2022)	2	cCer	2	11	1		28.67	60	47.7833																				(17/09/2022)	2	cT_low	2	21	1		37.27	60	62.1167
	(7/09/2022)	2	cCer	2	11	1		28.67	60	47.7833																				(5/09/2022)	2	Gocat	1	9	1		10.67	60	17.7833
	(7/09/2022)	2	cCer	2	11	1		28.67	60	47.7833																				(6/09/2022)	2	Gocat	1	10	1		26.34	60	43.9
	(7/09/2022)	2	cCer	2	11	1		28.67	60	47.7833																				(7/09/2022)	2	Gocat	1	11	1		39.67	60	66.1167
	(7/09/2022)	2	cCer	2	11	1		28.67	60	47.7833																				(8/09/2022)	2	Gocat	1	12	1		45	60	75
	(7/09/2022)	2	cCer	2	11	1		28.67	60	47.7833																				(9/09/2022)	2	Gocat	1	13	1		47	60	78.3333
	(7/09/2022)	2	cCer	2	11	1		28.67	60	47.7833																				(10/09/2022)	2	Gocat	1	14	1		47.67	60	79.45
	(7/09/2022)	2	cCer	3	11	1		28.67	60	47.7833																				(5/09/2022)	2	Gocat	1	9	1		48	60	80
	(7/09/2022)	2	cCer	3	11	1		28.67	60	47.7833																				(4/09/2022)	2	T_high	1	8	1		2.67	60	4.45
	(7/09/2022)	2	cCer	3	11	1		28.67	60	47.7833																				(4/09/2022)	2	T_high	1	9	1		34.67	60	57.7833
	(7/09/2022)	2	cCer	3	11	1		28.67	60	47.7833																				(6/09/2022)	2	T_high	1	10	1	35	46.34	60	77.2333
	(7/09/2022)	2	cCer	3	11	1		28.67	60	47.7833																				(7/09/2022)	2	T_high	1	11	1	8	46.34	60	77.2333
	(7/09/2022)	2	cCer	3	11	2		28.67	60	47.7833																				(8/09/2022)	2	T_high	3	12	1	1	46.67	60	77.7833
	(8/09/2022)	2	cCer	1	12	1		38.67	60	64.45																				(5/09/2022)	2	T_low	3	9	2	4	1.33	60	2.21667
	(8/09/2022)	2	cCer	1	12	1		38.67	60	64.45																				(6/09/2022)	2	T_low	1	10	1	23	9	60	15
	(8/09/2022)	2	cCer	1	12	1		38.67	60	64.45																				(7/09/2022)	2	T_low	1	11	1	12	13	60	21.6667
	(8/09/2022)	2	cCer	1	12	1		38.67	60	64.45																				(9/09/2022)	2	T_low	1	13	1	13	19.33	60	32.2167
	(8/09/2022)	2	cCer	1	12	1		38.67	60	64.45																				(10/09/2022)	2	T_low	3	14	2	17	24.99	60	41.65
	(8/09/2022)	2	cCer	1	12	1		38.67	60	64.45																				(11/09/2022)	2	T_low	1	15	1		27.99	60	46.65
	(8/09/2022)	2	cCer	1	12	1		38.67	60	64.45																				(12/09/2022)	2	T_low	1	16	1		32.32	60	53.8667
	(8/09/2022)	2	cCer	1	12	1		38.67	60	64.45																				(13/09/2022)	2	T_low	1	17	1		38.32	60	63.8667
	(8/09/2022)	2	cCer	1	12	1		38.67	60	64.45																				(14/09/2022)	2	T_low	1	18	1		40.65	60	67.75
	(8/09/2022)	2	cCer	2	12	1		38.67	60	64.45																				(15/09/2022)	2	T_low	1	19	2		42.65	60	71.0833
	(8/09/2022)	2	cCer	2	12	1		38.67	60	64.45																				(16/09/2022)	2	T_low	2	20	1		44.98	60	74.9667
	(8/09/2022)	2	cCer	2	12	1		38.67	60	64.45																				(17/09/2022)	2	T_low	1	21	2		45.98	60	76.6333
	(8/09/2022)	2	cCer	2	12	1		38.67	60	64.45																				(18/09/2022)	2	T_low	2	22	2		46.98	60	78.3
	(8/09/2022)	2	cCer	2	12	1		38.67	60	64.45																				(19/09/2022)	2	T_low	2	23	2		47.65	60	79.4167
	(8/09/2022)	2	cCer	2	12	1		38.67	60	64.45																				(20/09/2022)	2	T_low	2	24	2		48.98	60	81.6333
	(8/09/2022)	2	cCer	2	12	1		38.67	60	64.45
	(8/09/2022)	2	cCer	2	12	1		38.67	60	64.45
	(8/09/2022)	2	cCer	2	12	1		38.67	60	64.45
	(8/09/2022)	2	cCer	2	12	1		38.67	60	64.45
	(8/09/2022)	2	cCer	3	12	1		38.67	60	64.45
	(8/09/2022)	2	cCer	3	12	1		38.67	60	64.45
	(8/09/2022)	2	cCer	3	12	1		38.67	60	64.45
	(8/09/2022)	2	cCer	3	12	1		38.67	60	64.45
	(8/09/2022)	2	cCer	3	12	1		38.67	60	64.45
	(8/09/2022)	2	cCer	3	12	1		38.67	60	64.45
	(8/09/2022)	2	cCer	3	12	1		38.67	60	64.45
	(8/09/2022)	2	cCer	3	12	1		38.67	60	64.45
	(8/09/2022)	2	cCer	3	12	1		38.67	60	64.45
	(8/09/2022)	2	cCer	3	12	1		38.67	60	64.45
	(8/09/2022)	2	cCer	3	12	1		38.67	60	64.45
	(9/09/2022)	2	cCer	1	13	1		47.67	60	79.45
	(9/09/2022)	2	cCer	1	13	1		47.67	60	79.45
	(9/09/2022)	2	cCer	1	13	1		47.67	60	79.45
	(9/09/2022)	2	cCer	1	13	1		47.67	60	79.45
	(9/09/2022)	2	cCer	1	13	2		47.67	60	79.45
	(9/09/2022)	2	cCer	2	13	1		47.67	60	79.45
	(9/09/2022)	2	cCer	2	13	1		47.67	60	79.45
	(9/09/2022)	2	cCer	2	13	1		47.67	60	79.45
	(9/09/2022)	2	cCer	2	13	1		47.67	60	79.45
	(9/09/2022)	2	cCer	2	13	1		47.67	60	79.45
	(9/09/2022)	2	cCer	2	13	1		47.67	60	79.45
	(9/09/2022)	2	cCer	2	13	1		47.67	60	79.45
	(9/09/2022)	2	cCer	3	13	1		47.67	60	79.45
	(9/09/2022)	2	cCer	3	13	1		47.67	60	79.45
	(9/09/2022)	2	cCer	3	13	1		47.67	60	79.45
	(9/09/2022)	2	cCer	3	13	1		47.67	60	79.45
	(9/09/2022)	2	cCer	3	13	1		47.67	60	79.45
	(9/09/2022)	2	cCer	3	13	1		47.67	60	79.45
	(10/09/2022)	2	cCer	1	14	1		49	60	81.6667
	(10/09/2022)	2	cCer	1	14	1		49	60	81.6667
	(10/09/2022)	2	cCer	1	14	1		49	60	81.6667
	(10/09/2022)	2	cCer	1	14	2		49	60	81.6667
	(11/09/2022)	2	cCer	1	15	1		49.67	60	82.7833
	(11/09/2022)	2	cCer	1	15	1		49.67	60	82.7833
	(12/09/2022)	2	cCer	1	16	1		50.33	60	83.8833
	(12/09/2022)	2	cCer	2	16	1		50.33	60	83.8833
	(13/09/2022)	2	cCer	2	17	2		50.67	60	84.45
	(5/09/2022)	2	Cer	1	9	1		0.33	60	0.55
	(6/09/2022)	2	Cer	1	10	1		8	60	13.3333
	(6/09/2022)	2	Cer	1	10	1		8	60	13.3333
	(6/09/2022)	2	Cer	1	10	1		8	60	13.3333
	(6/09/2022)	2	Cer	1	10	1		8	60	13.3333
	(6/09/2022)	2	Cer	1	10	1		8	60	13.3333
	(6/09/2022)	2	Cer	1	10	1		8	60	13.3333
	(6/09/2022)	2	Cer	1	10	1		8	60	13.3333
	(6/09/2022)	2	Cer	1	10	1		8	60	13.3333
	(6/09/2022)	2	Cer	1	10	1		8	60	13.3333
	(6/09/2022)	2	Cer	1	10	1		8	60	13.3333
	(6/09/2022)	2	Cer	1	10	1		8	60	13.3333
	(6/09/2022)	2	Cer	2	10	1		8	60	13.3333
	(6/09/2022)	2	Cer	2	10	1		8	60	13.3333
	(6/09/2022)	2	Cer	2	10	1		8	60	13.3333
	(6/09/2022)	2	Cer	2	10	1		8	60	13.3333
	(6/09/2022)	2	Cer	2	10	1		8	60	13.3333
	(6/09/2022)	2	Cer	2	10	1		8	60	13.3333
	(6/09/2022)	2	Cer	2	10	1		8	60	13.3333
	(6/09/2022)	2	Cer	2	10	1		8	60	13.3333
	(6/09/2022)	2	Cer	3	10	1		8	60	13.3333
	(6/09/2022)	2	Cer	3	10	1		8	60	13.3333
	(6/09/2022)	2	Cer	3	10	1		8	60	13.3333
	(6/09/2022)	2	Cer	3	10	1		8	60	13.3333
	(7/09/2022)	2	Cer	1	11	1		19	60	31.6667
	(7/09/2022)	2	Cer	1	11	1		19	60	31.6667
	(7/09/2022)	2	Cer	1	11	1		19	60	31.6667
	(7/09/2022)	2	Cer	1	11	1		19	60	31.6667
	(7/09/2022)	2	Cer	1	11	1		19	60	31.6667
	(7/09/2022)	2	Cer	1	11	1		19	60	31.6667
	(7/09/2022)	2	Cer	1	11	1		19	60	31.6667
	(7/09/2022)	2	Cer	1	11	1		19	60	31.6667
	(7/09/2022)	2	Cer	1	11	1		19	60	31.6667
	(7/09/2022)	2	Cer	1	11	1		19	60	31.6667
	(7/09/2022)	2	Cer	1	11	1		19	60	31.6667
	(7/09/2022)	2	Cer	1	11	1		19	60	31.6667
	(7/09/2022)	2	Cer	2	11	1		19	60	31.6667
	(7/09/2022)	2	Cer	2	11	1		19	60	31.6667
	(7/09/2022)	2	Cer	2	11	1		19	60	31.6667
	(7/09/2022)	2	Cer	2	11	1		19	60	31.6667
	(7/09/2022)	2	Cer	2	11	1		19	60	31.6667
	(7/09/2022)	2	Cer	2	11	1		19	60	31.6667
	(7/09/2022)	2	Cer	2	11	1		19	60	31.6667
	(7/09/2022)	2	Cer	2	11	1		19	60	31.6667
	(7/09/2022)	2	Cer	2	11	1		19	60	31.6667
	(7/09/2022)	2	Cer	2	11	1		19	60	31.6667
	(7/09/2022)	2	Cer	2	11	1		19	60	31.6667
	(7/09/2022)	2	Cer	2	11	2		19	60	31.6667
	(7/09/2022)	2	Cer	3	11	1		19	60	31.6667
	(7/09/2022)	2	Cer	3	11	1		19	60	31.6667
	(7/09/2022)	2	Cer	3	11	1		19	60	31.6667
	(7/09/2022)	2	Cer	3	11	1		19	60	31.6667
	(7/09/2022)	2	Cer	3	11	1		19	60	31.6667
	(7/09/2022)	2	Cer	3	11	1		19	60	31.6667
	(7/09/2022)	2	Cer	3	11	2		19	60	31.6667
	(7/09/2022)	2	Cer	3	11	2		19	60	31.6667
	(7/09/2022)	2	Cer	3	11	2		19	60	31.6667
	(8/09/2022)	2	Cer	1	12	1		27.33	60	45.55
	(8/09/2022)	2	Cer	1	12	1		27.33	60	45.55
	(8/09/2022)	2	Cer	1	12	1		27.33	60	45.55
	(8/09/2022)	2	Cer	1	12	1		27.33	60	45.55
	(8/09/2022)	2	Cer	1	12	1		27.33	60	45.55
	(8/09/2022)	2	Cer	1	12	1		27.33	60	45.55
	(8/09/2022)	2	Cer	1	12	1		27.33	60	45.55
	(8/09/2022)	2	Cer	1	12	1		27.33	60	45.55
	(8/09/2022)	2	Cer	1	12	1		27.33	60	45.55
	(8/09/2022)	2	Cer	1	12	1		27.33	60	45.55
	(8/09/2022)	2	Cer	1	12	1		27.33	60	45.55
	(8/09/2022)	2	Cer	1	12	1		27.33	60	45.55
	(8/09/2022)	2	Cer	2	12	1		27.33	60	45.55
	(8/09/2022)	2	Cer	2	12	1		27.33	60	45.55
	(8/09/2022)	2	Cer	2	12	1		27.33	60	45.55
	(8/09/2022)	2	Cer	2	12	1		27.33	60	45.55
	(8/09/2022)	2	Cer	2	12	1		27.33	60	45.55
	(8/09/2022)	2	Cer	2	12	1		27.33	60	45.55
	(8/09/2022)	2	Cer	2	12	1		27.33	60	45.55
	(8/09/2022)	2	Cer	2	12	1		27.33	60	45.55
	(8/09/2022)	2	Cer	2	12	1		27.33	60	45.55
	(8/09/2022)	2	Cer	2	12	2		27.33	60	45.55
	(8/09/2022)	2	Cer	3	12	1		27.33	60	45.55
	(8/09/2022)	2	Cer	3	12	1		27.33	60	45.55
	(8/09/2022)	2	Cer	3	12	1		27.33	60	45.55
	(8/09/2022)	2	Cer	3	12	1		27.33	60	45.55
	(8/09/2022)	2	Cer	3	12	1		27.33	60	45.55
	(8/09/2022)	2	Cer	3	12	1		27.33	60	45.55
	(9/09/2022)	2	Cer	1	13	1		32.66	60	54.4333
	(9/09/2022)	2	Cer	1	13	1		32.66	60	54.4333
	(9/09/2022)	2	Cer	1	13	1		32.66	60	54.4333
	(9/09/2022)	2	Cer	1	13	1		32.66	60	54.4333
	(9/09/2022)	2	Cer	1	13	1		32.66	60	54.4333
	(9/09/2022)	2	Cer	2	13	1		32.66	60	54.4333
	(9/09/2022)	2	Cer	2	13	1		32.66	60	54.4333
	(9/09/2022)	2	Cer	2	13	1		32.66	60	54.4333
	(9/09/2022)	2	Cer	2	13	1		32.66	60	54.4333
	(9/09/2022)	2	Cer	2	13	1		32.66	60	54.4333
	(9/09/2022)	2	Cer	2	13	1		32.66	60	54.4333
	(9/09/2022)	2	Cer	2	13	1		32.66	60	54.4333
	(9/09/2022)	2	Cer	2	13	1		32.66	60	54.4333
	(9/09/2022)	2	Cer	3	13	1		32.66	60	54.4333
	(9/09/2022)	2	Cer	3	13	1		32.66	60	54.4333
	(9/09/2022)	2	Cer	3	13	2		32.66	60	54.4333
	(10/09/2022)	2	Cer	1	14	1		34.99	60	58.3167
	(10/09/2022)	2	Cer	2	14	1		34.99	60	58.3167
	(10/09/2022)	2	Cer	2	14	1		34.99	60	58.3167
	(10/09/2022)	2	Cer	2	14	1		34.99	60	58.3167
	(10/09/2022)	2	Cer	2	14	1		34.99	60	58.3167
	(10/09/2022)	2	Cer	2	14	1		34.99	60	58.3167
	(10/09/2022)	2	Cer	2	14	1		34.99	60	58.3167
	(11/09/2022)	2	Cer	2	15	1		35.32	60	58.8667
	(5/09/2022)	2	cGocat	1	9	1		8	60	13.3333
	(5/09/2022)	2	cGocat	1	9	1		8	60	13.3333
	(5/09/2022)	2	cGocat	1	9	1		8	60	13.3333
	(5/09/2022)	2	cGocat	1	9	1		8	60	13.3333
	(5/09/2022)	2	cGocat	1	9	1		8	60	13.3333
	(5/09/2022)	2	cGocat	1	9	1		8	60	13.3333
	(5/09/2022)	2	cGocat	1	9	1		8	60	13.3333
	(5/09/2022)	2	cGocat	1	9	1		8	60	13.3333
	(5/09/2022)	2	cGocat	1	9	1		8	60	13.3333
	(5/09/2022)	2	cGocat	1	9	1		8	60	13.3333
	(5/09/2022)	2	cGocat	1	9	1		8	60	13.3333
	(5/09/2022)	2	cGocat	2	9	1		8	60	13.3333
	(5/09/2022)	2	cGocat	2	9	1		8	60	13.3333
	(5/09/2022)	2	cGocat	2	9	1		8	60	13.3333
	(5/09/2022)	2	cGocat	2	9	1		8	60	13.3333
	(5/09/2022)	2	cGocat	2	9	1		8	60	13.3333
	(5/09/2022)	2	cGocat	2	9	1		8	60	13.3333
	(5/09/2022)	2	cGocat	2	9	1		8	60	13.3333
	(5/09/2022)	2	cGocat	2	9	1		8	60	13.3333
	(5/09/2022)	2	cGocat	2	9	2		8	60	13.3333
	(5/09/2022)	2	cGocat	3	9	1		8	60	13.3333
	(5/09/2022)	2	cGocat	3	9	1		8	60	13.3333
	(5/09/2022)	2	cGocat	3	9	1		8	60	13.3333
	(5/09/2022)	2	cGocat	3	9	1		8	60	13.3333
	(6/09/2022)	2	cGocat	1	10	1		23	60	38.3333
	(6/09/2022)	2	cGocat	1	10	1		23	60	38.3333
	(6/09/2022)	2	cGocat	1	10	1		23	60	38.3333
	(6/09/2022)	2	cGocat	1	10	1		23	60	38.3333
	(6/09/2022)	2	cGocat	1	10	1		23	60	38.3333
	(6/09/2022)	2	cGocat	1	10	1		23	60	38.3333
	(6/09/2022)	2	cGocat	1	10	1		23	60	38.3333
	(6/09/2022)	2	cGocat	1	10	1		23	60	38.3333
	(6/09/2022)	2	cGocat	1	10	1		23	60	38.3333
	(6/09/2022)	2	cGocat	1	10	1		23	60	38.3333
	(6/09/2022)	2	cGocat	1	10	1		23	60	38.3333
	(6/09/2022)	2	cGocat	1	10	1		23	60	38.3333
	(6/09/2022)	2	cGocat	1	10	1		23	60	38.3333
	(6/09/2022)	2	cGocat	2	10	1		23	60	38.3333
	(6/09/2022)	2	cGocat	2	10	1		23	60	38.3333
	(6/09/2022)	2	cGocat	2	10	1		23	60	38.3333
	(6/09/2022)	2	cGocat	2	10	1		23	60	38.3333
	(6/09/2022)	2	cGocat	2	10	1		23	60	38.3333
	(6/09/2022)	2	cGocat	2	10	1		23	60	38.3333
	(6/09/2022)	2	cGocat	2	10	1		23	60	38.3333
	(6/09/2022)	2	cGocat	2	10	1		23	60	38.3333
	(6/09/2022)	2	cGocat	2	10	1		23	60	38.3333
	(6/09/2022)	2	cGocat	2	10	1		23	60	38.3333
	(6/09/2022)	2	cGocat	2	10	1		23	60	38.3333
	(6/09/2022)	2	cGocat	2	10	1		23	60	38.3333
	(6/09/2022)	2	cGocat	3	10	1		23	60	38.3333
	(6/09/2022)	2	cGocat	3	10	1		23	60	38.3333
	(6/09/2022)	2	cGocat	3	10	1		23	60	38.3333
	(6/09/2022)	2	cGocat	3	10	1		23	60	38.3333
	(6/09/2022)	2	cGocat	3	10	1		23	60	38.3333
	(6/09/2022)	2	cGocat	3	10	1		23	60	38.3333
	(6/09/2022)	2	cGocat	3	10	1		23	60	38.3333
	(6/09/2022)	2	cGocat	3	10	1		23	60	38.3333
	(6/09/2022)	2	cGocat	3	10	1		23	60	38.3333
	(6/09/2022)	2	cGocat	3	10	1		23	60	38.3333
	(6/09/2022)	2	cGocat	3	10	1		23	60	38.3333
	(6/09/2022)	2	cGocat	3	10	1		23	60	38.3333
	(6/09/2022)	2	cGocat	3	10	1		23	60	38.3333
	(6/09/2022)	2	cGocat	3	10	1		23	60	38.3333
	(6/09/2022)	2	cGocat	3	10	1		23	60	38.3333
	(6/09/2022)	2	cGocat	3	10	1		23	60	38.3333
	(6/09/2022)	2	cGocat	3	10	1		23	60	38.3333
	(6/09/2022)	2	cGocat	3	10	1		23	60	38.3333
	(6/09/2022)	2	cGocat	3	10	1		23	60	38.3333
	(6/09/2022)	2	cGocat	3	10	1		23	60	38.3333
	(7/09/2022)	2	cGocat	1	11	1		35	60	58.3333
	(7/09/2022)	2	cGocat	1	11	1		35	60	58.3333
	(7/09/2022)	2	cGocat	1	11	1		35	60	58.3333
	(7/09/2022)	2	cGocat	1	11	1		35	60	58.3333
	(7/09/2022)	2	cGocat	1	11	1		35	60	58.3333
	(7/09/2022)	2	cGocat	1	11	1		35	60	58.3333
	(7/09/2022)	2	cGocat	1	11	1		35	60	58.3333
	(7/09/2022)	2	cGocat	1	11	1		35	60	58.3333
	(7/09/2022)	2	cGocat	1	11	1		35	60	58.3333
	(7/09/2022)	2	cGocat	1	11	1		35	60	58.3333
	(7/09/2022)	2	cGocat	1	11	1		35	60	58.3333
	(7/09/2022)	2	cGocat	1	11	1		35	60	58.3333
	(7/09/2022)	2	cGocat	1	11	1		35	60	58.3333
	(7/09/2022)	2	cGocat	1	11	1		35	60	58.3333
	(7/09/2022)	2	cGocat	1	11	1		35	60	58.3333
	(7/09/2022)	2	cGocat	1	11	1		35	60	58.3333
	(7/09/2022)	2	cGocat	1	11	1		35	60	58.3333
	(7/09/2022)	2	cGocat	1	11	2		35	60	58.3333
	(7/09/2022)	2	cGocat	2	11	1		35	60	58.3333
	(7/09/2022)	2	cGocat	2	11	1		35	60	58.3333
	(7/09/2022)	2	cGocat	2	11	1		35	60	58.3333
	(7/09/2022)	2	cGocat	2	11	1		35	60	58.3333
	(7/09/2022)	2	cGocat	2	11	1		35	60	58.3333
	(7/09/2022)	2	cGocat	2	11	1		35	60	58.3333
	(7/09/2022)	2	cGocat	2	11	1		35	60	58.3333
	(7/09/2022)	2	cGocat	2	11	1		35	60	58.3333
	(7/09/2022)	2	cGocat	2	11	1		35	60	58.3333
	(7/09/2022)	2	cGocat	2	11	1		35	60	58.3333
	(7/09/2022)	2	cGocat	2	11	1		35	60	58.3333
	(7/09/2022)	2	cGocat	2	11	1		35	60	58.3333
	(7/09/2022)	2	cGocat	2	11	1		35	60	58.3333
	(7/09/2022)	2	cGocat	3	11	1		35	60	58.3333
	(7/09/2022)	2	cGocat	3	11	1		35	60	58.3333
	(7/09/2022)	2	cGocat	3	11	1		35	60	58.3333
	(7/09/2022)	2	cGocat	3	11	1		35	60	58.3333
	(7/09/2022)	2	cGocat	3	11	2		35	60	58.3333
	(8/09/2022)	2	cGocat	1	12	1		41.67	60	69.45
	(8/09/2022)	2	cGocat	2	12	1		41.67	60	69.45
	(8/09/2022)	2	cGocat	2	12	1		41.67	60	69.45
	(8/09/2022)	2	cGocat	2	12	1		41.67	60	69.45
	(8/09/2022)	2	cGocat	2	12	1		41.67	60	69.45
	(8/09/2022)	2	cGocat	2	12	1		41.67	60	69.45
	(8/09/2022)	2	cGocat	2	12	1		41.67	60	69.45
	(8/09/2022)	2	cGocat	3	12	1		41.67	60	69.45
	(8/09/2022)	2	cGocat	3	12	1		41.67	60	69.45
	(8/09/2022)	2	cGocat	3	12	1		41.67	60	69.45
	(8/09/2022)	2	cGocat	3	12	1		41.67	60	69.45
	(8/09/2022)	2	cGocat	3	12	1		41.67	60	69.45
	(8/09/2022)	2	cGocat	3	12	1		41.67	60	69.45
	(8/09/2022)	2	cGocat	3	12	1		41.67	60	69.45
	(8/09/2022)	2	cGocat	3	12	1		41.67	60	69.45
	(8/09/2022)	2	cGocat	3	12	1		41.67	60	69.45
	(8/09/2022)	2	cGocat	3	12	1		41.67	60	69.45
	(8/09/2022)	2	cGocat	3	12	1		41.67	60	69.45
	(8/09/2022)	2	cGocat	3	12	2		41.67	60	69.45
	(8/09/2022)	2	cGocat	3	12	2		41.67	60	69.45
	(9/09/2022)	2	cGocat	1	13	2		45.67	60	76.1167
	(9/09/2022)	2	cGocat	2	13	1		45.67	60	76.1167
	(9/09/2022)	2	cGocat	2	13	1		45.67	60	76.1167
	(9/09/2022)	2	cGocat	2	13	1		45.67	60	76.1167
	(9/09/2022)	2	cGocat	2	13	1		45.67	60	76.1167
	(9/09/2022)	2	cGocat	2	13	1		45.67	60	76.1167
	(9/09/2022)	2	cGocat	2	13	1		45.67	60	76.1167
	(9/09/2022)	2	cGocat	3	13	1		45.67	60	76.1167
	(9/09/2022)	2	cGocat	3	13	1		45.67	60	76.1167
	(9/09/2022)	2	cGocat	3	13	1		45.67	60	76.1167
	(9/09/2022)	2	cGocat	3	13	1		45.67	60	76.1167
	(9/09/2022)	2	cGocat	3	13	1		45.67	60	76.1167
	(10/09/2022)	2	cGocat	1	14	1		47	60	78.3333
	(10/09/2022)	2	cGocat	2	14	1		47	60	78.3333
	(10/09/2022)	2	cGocat	2	14	1		47	60	78.3333
	(10/09/2022)	2	cGocat	3	14	1		47	60	78.3333
	(11/09/2022)	2	cGocat	3	15	1		48	60	80
	(11/09/2022)	2	cGocat	3	15	1		48	60	80
	(11/09/2022)	2	cGocat	3	15	2		48	60	80
	(12/09/2022)	2	cGocat	1	16	1		50	60	83.3333
	(12/09/2022)	2	cGocat	1	16	1		50	60	83.3333
	(12/09/2022)	2	cGocat	2	16	2		50	60	83.3333
	(12/09/2022)	2	cGocat	3	16	1		50	60	83.3333
	(12/09/2022)	2	cGocat	3	16	1		50	60	83.3333
	(12/09/2022)	2	cGocat	3	16	1		50	60	83.3333
	(13/09/2022)	2	cGocat	1	17	2		51	60	85
	(13/09/2022)	2	cGocat	1	17	2		51	60	85
	(13/09/2022)	2	cGocat	2	17	2		51	60	85
	(14/09/2022)	2	cGocat	2	18	2		51.33	60	85.55
	(4/09/2022)	2	cT_high	1	8	1		8	60	13.3333
	(4/09/2022)	2	cT_high	1	8	1		8	60	13.3333
	(4/09/2022)	2	cT_high	1	8	1		8	60	13.3333
	(4/09/2022)	2	cT_high	1	8	1		8	60	13.3333
	(4/09/2022)	2	cT_high	1	8	1		8	60	13.3333
	(4/09/2022)	2	cT_high	1	8	1		8	60	13.3333
	(4/09/2022)	2	cT_high	1	8	1		8	60	13.3333
	(4/09/2022)	2	cT_high	1	8	1		8	60	13.3333
	(4/09/2022)	2	cT_high	1	8	1		8	60	13.3333
	(4/09/2022)	2	cT_high	1	8	1		8	60	13.3333
	(4/09/2022)	2	cT_high	1	8	1		8	60	13.3333
	(4/09/2022)	2	cT_high	1	8	1		8	60	13.3333
	(4/09/2022)	2	cT_high	1	8	1		8	60	13.3333
	(4/09/2022)	2	cT_high	1	8	1		8	60	13.3333
	(4/09/2022)	2	cT_high	1	8	1		8	60	13.3333
	(4/09/2022)	2	cT_high	1	8	1		8	60	13.3333
	(4/09/2022)	2	cT_high	1	8	1		8	60	13.3333
	(4/09/2022)	2	cT_high	2	8	1		8	60	13.3333
	(4/09/2022)	2	cT_high	2	8	1		8	60	13.3333
	(4/09/2022)	2	cT_high	2	8	1		8	60	13.3333
	(4/09/2022)	2	cT_high	2	8	1		8	60	13.3333
	(4/09/2022)	2	cT_high	2	8	1		8	60	13.3333
	(4/09/2022)	2	cT_high	2	8	1		8	60	13.3333
	(4/09/2022)	2	cT_high	2	8	1		8	60	13.3333
	(5/09/2022)	2	cT_high	1	9	1		24.33	60	40.55
	(5/09/2022)	2	cT_high	1	9	1		24.33	60	40.55
	(5/09/2022)	2	cT_high	1	9	1		24.33	60	40.55
	(5/09/2022)	2	cT_high	1	9	1		24.33	60	40.55
	(5/09/2022)	2	cT_high	1	9	1		24.33	60	40.55
	(5/09/2022)	2	cT_high	1	9	1		24.33	60	40.55
	(5/09/2022)	2	cT_high	1	9	1		24.33	60	40.55
	(5/09/2022)	2	cT_high	1	9	1		24.33	60	40.55
	(5/09/2022)	2	cT_high	1	9	1		24.33	60	40.55
	(5/09/2022)	2	cT_high	1	9	1		24.33	60	40.55
	(5/09/2022)	2	cT_high	1	9	1		24.33	60	40.55
	(5/09/2022)	2	cT_high	1	9	1		24.33	60	40.55
	(5/09/2022)	2	cT_high	1	9	1		24.33	60	40.55
	(5/09/2022)	2	cT_high	1	9	1		24.33	60	40.55
	(5/09/2022)	2	cT_high	1	9	1		24.33	60	40.55
	(5/09/2022)	2	cT_high	1	9	1		24.33	60	40.55
	(5/09/2022)	2	cT_high	1	9	1		24.33	60	40.55
	(5/09/2022)	2	cT_high	2	9	1		24.33	60	40.55
	(5/09/2022)	2	cT_high	2	9	1		24.33	60	40.55
	(5/09/2022)	2	cT_high	2	9	1		24.33	60	40.55
	(5/09/2022)	2	cT_high	2	9	1		24.33	60	40.55
	(5/09/2022)	2	cT_high	2	9	1		24.33	60	40.55
	(5/09/2022)	2	cT_high	2	9	1		24.33	60	40.55
	(5/09/2022)	2	cT_high	2	9	1		24.33	60	40.55
	(5/09/2022)	2	cT_high	2	9	1		24.33	60	40.55
	(5/09/2022)	2	cT_high	2	9	1		24.33	60	40.55
	(5/09/2022)	2	cT_high	2	9	1		24.33	60	40.55
	(5/09/2022)	2	cT_high	2	9	1		24.33	60	40.55
	(5/09/2022)	2	cT_high	2	9	1		24.33	60	40.55
	(5/09/2022)	2	cT_high	2	9	1		24.33	60	40.55
	(5/09/2022)	2	cT_high	2	9	1		24.33	60	40.55
	(5/09/2022)	2	cT_high	2	9	1		24.33	60	40.55
	(5/09/2022)	2	cT_high	2	9	1		24.33	60	40.55
	(5/09/2022)	2	cT_high	2	9	1		24.33	60	40.55
	(5/09/2022)	2	cT_high	3	9	1		24.33	60	40.55
	(5/09/2022)	2	cT_high	3	9	1		24.33	60	40.55
	(5/09/2022)	2	cT_high	3	9	1		24.33	60	40.55
	(5/09/2022)	2	cT_high	3	9	1		24.33	60	40.55
	(5/09/2022)	2	cT_high	3	9	1		24.33	60	40.55
	(5/09/2022)	2	cT_high	3	9	1		24.33	60	40.55
	(5/09/2022)	2	cT_high	3	9	1		24.33	60	40.55
	(5/09/2022)	2	cT_high	3	9	1		24.33	60	40.55
	(5/09/2022)	2	cT_high	3	9	1		24.33	60	40.55
	(5/09/2022)	2	cT_high	3	9	1		24.33	60	40.55
	(5/09/2022)	2	cT_high	3	9	1		24.33	60	40.55
	(5/09/2022)	2	cT_high	3	9	1		24.33	60	40.55
	(5/09/2022)	2	cT_high	3	9	1		24.33	60	40.55
	(5/09/2022)	2	cT_high	3	9	1		24.33	60	40.55
	(5/09/2022)	2	cT_high	3	9	1		24.33	60	40.55
	(6/09/2022)	2	cT_high	1	10	1		33	60	55
	(6/09/2022)	2	cT_high	1	10	1		33	60	55
	(6/09/2022)	2	cT_high	1	10	1		33	60	55
	(6/09/2022)	2	cT_high	1	10	1		33	60	55
	(6/09/2022)	2	cT_high	1	10	1		33	60	55
	(6/09/2022)	2	cT_high	1	10	1		33	60	55
	(6/09/2022)	2	cT_high	2	10	1		33	60	55
	(6/09/2022)	2	cT_high	2	10	1		33	60	55
	(6/09/2022)	2	cT_high	2	10	1		33	60	55
	(6/09/2022)	2	cT_high	2	10	1		33	60	55
	(6/09/2022)	2	cT_high	2	10	1		33	60	55
	(6/09/2022)	2	cT_high	3	10	1		33	60	55
	(6/09/2022)	2	cT_high	3	10	1		33	60	55
	(6/09/2022)	2	cT_high	3	10	1		33	60	55
	(6/09/2022)	2	cT_high	3	10	1		33	60	55
	(6/09/2022)	2	cT_high	3	10	1		33	60	55
	(6/09/2022)	2	cT_high	3	10	1		33	60	55
	(6/09/2022)	2	cT_high	3	10	1		33	60	55
	(6/09/2022)	2	cT_high	3	10	1		33	60	55
	(6/09/2022)	2	cT_high	3	10	1		33	60	55
	(6/09/2022)	2	cT_high	3	10	1		33	60	55
	(6/09/2022)	2	cT_high	3	10	1		33	60	55
	(6/09/2022)	2	cT_high	3	10	1		33	60	55
	(6/09/2022)	2	cT_high	3	10	1		33	60	55
	(6/09/2022)	2	cT_high	3	10	1		33	60	55
	(6/09/2022)	2	cT_high	3	10	1		33	60	55
	(7/09/2022)	2	cT_high	1	11	1		39	60	65
	(7/09/2022)	2	cT_high	1	11	1		39	60	65
	(7/09/2022)	2	cT_high	1	11	2		39	60	65
	(7/09/2022)	2	cT_high	2	11	1		39	60	65
	(7/09/2022)	2	cT_high	2	11	1		39	60	65
	(7/09/2022)	2	cT_high	2	11	1		39	60	65
	(7/09/2022)	2	cT_high	2	11	1		39	60	65
	(7/09/2022)	2	cT_high	2	11	1		39	60	65
	(7/09/2022)	2	cT_high	2	11	1		39	60	65
	(7/09/2022)	2	cT_high	2	11	1		39	60	65
	(7/09/2022)	2	cT_high	2	11	1		39	60	65
	(7/09/2022)	2	cT_high	2	11	1		39	60	65
	(7/09/2022)	2	cT_high	2	11	1		39	60	65
	(7/09/2022)	2	cT_high	2	11	1		39	60	65
	(7/09/2022)	2	cT_high	2	11	1		39	60	65
	(7/09/2022)	2	cT_high	3	11	1		39	60	65
	(7/09/2022)	2	cT_high	3	11	1		39	60	65
	(7/09/2022)	2	cT_high	3	11	1		39	60	65
	(8/09/2022)	2	cT_high	1	12	1		45	60	75
	(8/09/2022)	2	cT_high	2	12	1		45	60	75
	(8/09/2022)	2	cT_high	2	12	1		45	60	75
	(8/09/2022)	2	cT_high	2	12	1		45	60	75
	(8/09/2022)	2	cT_high	2	12	1		45	60	75
	(8/09/2022)	2	cT_high	2	12	1		45	60	75
	(8/09/2022)	2	cT_high	2	12	1		45	60	75
	(8/09/2022)	2	cT_high	3	12	1		45	60	75
	(8/09/2022)	2	cT_high	3	12	1		45	60	75
	(8/09/2022)	2	cT_high	3	12	1		45	60	75
	(8/09/2022)	2	cT_high	3	12	1		45	60	75
	(8/09/2022)	2	cT_high	3	12	1		45	60	75
	(8/09/2022)	2	cT_high	3	12	1		45	60	75
	(8/09/2022)	2	cT_high	3	12	2		45	60	75
	(8/09/2022)	2	cT_high	3	12	2		45	60	75
	(8/09/2022)	2	cT_high	3	12	2		45	60	75
	(8/09/2022)	2	cT_high	3	12	2		45	60	75
	(8/09/2022)	2	cT_high	3	12	2		45	60	75
	(9/09/2022)	2	cT_high	1	13	2		48.33	60	80.55
	(9/09/2022)	2	cT_high	2	13	1		48.33	60	80.55
	(9/09/2022)	2	cT_high	3	13	1		48.33	60	80.55
	(9/09/2022)	2	cT_high	3	13	1		48.33	60	80.55
	(9/09/2022)	2	cT_high	3	13	1		48.33	60	80.55
	(9/09/2022)	2	cT_high	3	13	1		48.33	60	80.55
	(9/09/2022)	2	cT_high	3	13	1		48.33	60	80.55
	(9/09/2022)	2	cT_high	3	13	1		48.33	60	80.55
	(9/09/2022)	2	cT_high	3	13	1		48.33	60	80.55
	(9/09/2022)	2	cT_high	3	13	1		48.33	60	80.55
	(10/09/2022)	2	cT_high	2	14	1		51.67	60	86.1167
	(10/09/2022)	2	cT_high	2	14	1		51.67	60	86.1167
	(10/09/2022)	2	cT_high	2	14	1		51.67	60	86.1167
	(10/09/2022)	2	cT_high	3	14	1		51.67	60	86.1167
	(10/09/2022)	2	cT_high	3	14	1		51.67	60	86.1167
	(10/09/2022)	2	cT_high	3	14	1		51.67	60	86.1167
	(10/09/2022)	2	cT_high	3	14	1		51.67	60	86.1167
	(10/09/2022)	2	cT_high	3	14	1		51.67	60	86.1167
	(10/09/2022)	2	cT_high	3	14	2		51.67	60	86.1167
	(10/09/2022)	2	cT_high	3	14	2		51.67	60	86.1167
	(11/09/2022)	2	cT_high	1	15	2		53	60	88.3333
	(11/09/2022)	2	cT_high	2	15	1		53	60	88.3333
	(11/09/2022)	2	cT_high	2	15	1		53	60	88.3333
	(11/09/2022)	2	cT_high	3	15	2		53	60	88.3333
	(13/09/2022)	2	cT_high	2	17	2		53.33	60	88.8833
	(14/09/2022)	2	cT_high	2	18	2		54	60	90
	(14/09/2022)	2	cT_high	3	18	2		54	60	90
	(5/09/2022)	2	cT_low	3	9	1		0.67	60	1.11667
	(5/09/2022)	2	cT_low	3	9	1		0.67	60	1.11667
	(7/09/2022)	2	cT_low	1	11	1		6	60	10
	(7/09/2022)	2	cT_low	2	11	1		6	60	10
	(7/09/2022)	2	cT_low	3	11	1		6	60	10
	(7/09/2022)	2	cT_low	3	11	1		6	60	10
	(7/09/2022)	2	cT_low	3	11	1		6	60	10
	(7/09/2022)	2	cT_low	3	11	1		6	60	10
	(7/09/2022)	2	cT_low	3	11	2		6	60	10
	(7/09/2022)	2	cT_low	3	11	2		6	60	10
	(7/09/2022)	2	cT_low	3	11	2		6	60	10
	(7/09/2022)	2	cT_low	3	11	2		6	60	10
	(7/09/2022)	2	cT_low	3	11	2		6	60	10
	(7/09/2022)	2	cT_low	3	11	2		6	60	10
	(7/09/2022)	2	cT_low	3	11	2		6	60	10
	(7/09/2022)	2	cT_low	3	11	2		6	60	10
	(7/09/2022)	2	cT_low	3	11	2		6	60	10
	(7/09/2022)	2	cT_low	3	11	2		6	60	10
	(8/09/2022)	2	cT_low	1	12	1		8.6	60	14.3333
	(8/09/2022)	2	cT_low	1	12	1		8.6	60	14.3333
	(8/09/2022)	2	cT_low	1	12	2		8.6	60	14.3333
	(8/09/2022)	2	cT_low	2	12	1		8.6	60	14.3333
	(8/09/2022)	2	cT_low	3	12	1		8.6	60	14.3333
	(8/09/2022)	2	cT_low	3	12	2		8.6	60	14.3333
	(8/09/2022)	2	cT_low	3	12	2		8.6	60	14.3333
	(8/09/2022)	2	cT_low	3	12	2		8.6	60	14.3333
	(9/09/2022)	2	cT_low	1	13	1		12.6	60	21
	(9/09/2022)	2	cT_low	1	13	1		12.6	60	21
	(9/09/2022)	2	cT_low	1	13	1		12.6	60	21
	(9/09/2022)	2	cT_low	1	13	1		12.6	60	21
	(9/09/2022)	2	cT_low	1	13	2		12.6	60	21
	(9/09/2022)	2	cT_low	2	13	1		12.6	60	21
	(9/09/2022)	2	cT_low	2	13	2		12.6	60	21
	(9/09/2022)	2	cT_low	3	13	1		12.6	60	21
	(9/09/2022)	2	cT_low	3	13	1		12.6	60	21
	(9/09/2022)	2	cT_low	3	13	1		12.6	60	21
	(9/09/2022)	2	cT_low	3	13	1		12.6	60	21
	(9/09/2022)	2	cT_low	3	13	1		12.6	60	21
	(10/09/2022)	2	cT_low	1	14	1		17.6	60	29.3333
	(10/09/2022)	2	cT_low	1	14	1		17.6	60	29.3333
	(10/09/2022)	2	cT_low	1	14	1		17.6	60	29.3333
	(10/09/2022)	2	cT_low	1	14	1		17.6	60	29.3333
	(10/09/2022)	2	cT_low	1	14	1		17.6	60	29.3333
	(10/09/2022)	2	cT_low	1	14	1		17.6	60	29.3333
	(10/09/2022)	2	cT_low	1	14	2		17.6	60	29.3333
	(10/09/2022)	2	cT_low	2	14	2		17.6	60	29.3333
	(10/09/2022)	2	cT_low	3	14	1		17.6	60	29.3333
	(10/09/2022)	2	cT_low	3	14	1		17.6	60	29.3333
	(10/09/2022)	2	cT_low	3	14	1		17.6	60	29.3333
	(10/09/2022)	2	cT_low	3	14	1		17.6	60	29.3333
	(10/09/2022)	2	cT_low	3	14	1		17.6	60	29.3333
	(10/09/2022)	2	cT_low	3	14	2		17.6	60	29.3333
	(10/09/2022)	2	cT_low	3	14	2		17.6	60	29.3333
	(11/09/2022)	2	cT_low	1	15	1		20.27	60	33.7833
	(11/09/2022)	2	cT_low	1	15	1		20.27	60	33.7833
	(11/09/2022)	2	cT_low	1	15	1		20.27	60	33.7833
	(11/09/2022)	2	cT_low	1	15	1		20.27	60	33.7833
	(11/09/2022)	2	cT_low	1	15	1		20.27	60	33.7833
	(11/09/2022)	2	cT_low	1	15	2		20.27	60	33.7833
	(11/09/2022)	2	cT_low	2	15	1		20.27	60	33.7833
	(11/09/2022)	2	cT_low	2	15	1		20.27	60	33.7833
	(12/09/2022)	2	cT_low	1	16	1		22.27	60	37.1167
	(12/09/2022)	2	cT_low	1	16	1		22.27	60	37.1167
	(12/09/2022)	2	cT_low	1	16	1		22.27	60	37.1167
	(12/09/2022)	2	cT_low	2	16	1		22.27	60	37.1167
	(12/09/2022)	2	cT_low	2	16	2		22.27	60	37.1167
	(12/09/2022)	2	cT_low	3	16	1		22.27	60	37.1167
	(13/09/2022)	2	cT_low	1	17	1		27.27	60	45.45
	(13/09/2022)	2	cT_low	1	17	1		27.27	60	45.45
	(13/09/2022)	2	cT_low	1	17	1		27.27	60	45.45
	(13/09/2022)	2	cT_low	1	17	1		27.27	60	45.45
	(13/09/2022)	2	cT_low	1	17	1		27.27	60	45.45
	(13/09/2022)	2	cT_low	1	17	2		27.27	60	45.45
	(13/09/2022)	2	cT_low	2	17	1		27.27	60	45.45
	(13/09/2022)	2	cT_low	2	17	2		27.27	60	45.45
	(13/09/2022)	2	cT_low	2	17	2		27.27	60	45.45
	(13/09/2022)	2	cT_low	2	17	2		27.27	60	45.45
	(13/09/2022)	2	cT_low	2	17	2		27.27	60	45.45
	(13/09/2022)	2	cT_low	2	17	2		27.27	60	45.45
	(13/09/2022)	2	cT_low	3	17	1		27.27	60	45.45
	(13/09/2022)	2	cT_low	3	17	1		27.27	60	45.45
	(13/09/2022)	2	cT_low	3	17	1		27.27	60	45.45
	(14/09/2022)	2	cT_low	1	18	1		31.27	60	52.1167
	(14/09/2022)	2	cT_low	1	18	1		31.27	60	52.1167
	(14/09/2022)	2	cT_low	1	18	1		31.27	60	52.1167
	(14/09/2022)	2	cT_low	1	18	1		31.27	60	52.1167
	(14/09/2022)	2	cT_low	1	18	1		31.27	60	52.1167
	(14/09/2022)	2	cT_low	2	18	1		31.27	60	52.1167
	(14/09/2022)	2	cT_low	2	18	1		31.27	60	52.1167
	(14/09/2022)	2	cT_low	2	18	1		31.27	60	52.1167
	(14/09/2022)	2	cT_low	2	18	2		31.27	60	52.1167
	(14/09/2022)	2	cT_low	2	18	2		31.27	60	52.1167
	(14/09/2022)	2	cT_low	2	18	2		31.27	60	52.1167
	(14/09/2022)	2	cT_low	3	18	1		31.27	60	52.1167
	(15/09/2022)	2	cT_low	1	19	1		32.6	60	54.3333
	(15/09/2022)	2	cT_low	1	19	1		32.6	60	54.3333
	(15/09/2022)	2	cT_low	2	19	1		32.6	60	54.3333
	(15/09/2022)	2	cT_low	2	19	2		32.6	60	54.3333
	(16/09/2022)	2	cT_low	1	20	1		35.6	60	59.3333
	(16/09/2022)	2	cT_low	1	20	1		35.6	60	59.3333
	(16/09/2022)	2	cT_low	1	20	1		35.6	60	59.3333
	(16/09/2022)	2	cT_low	1	20	1		35.6	60	59.3333
	(16/09/2022)	2	cT_low	1	20	1		35.6	60	59.3333
	(16/09/2022)	2	cT_low	2	20	2		35.6	60	59.3333
	(16/09/2022)	2	cT_low	2	20	2		35.6	60	59.3333
	(16/09/2022)	2	cT_low	2	20	2		35.6	60	59.3333
	(16/09/2022)	2	cT_low	3	20	2		35.6	60	59.3333
	(17/09/2022)	2	cT_low	2	21	1		37.27	60	62.1167
	(17/09/2022)	2	cT_low	2	21	1		37.27	60	62.1167
	(17/09/2022)	2	cT_low	2	21	1		37.27	60	62.1167
	(17/09/2022)	2	cT_low	2	21	2		37.27	60	62.1167
	(17/09/2022)	2	cT_low	2	21	2		37.27	60	62.1167
	(5/09/2022)	2	Gocat	1	9	1		10.67	60	17.7833
	(5/09/2022)	2	Gocat	1	9	1		10.67	60	17.7833
	(5/09/2022)	2	Gocat	1	9	1		10.67	60	17.7833
	(5/09/2022)	2	Gocat	1	9	1		10.67	60	17.7833
	(5/09/2022)	2	Gocat	1	9	1		10.67	60	17.7833
	(5/09/2022)	2	Gocat	1	9	1		10.67	60	17.7833
	(5/09/2022)	2	Gocat	1	9	1		10.67	60	17.7833
	(5/09/2022)	2	Gocat	1	9	1		10.67	60	17.7833
	(5/09/2022)	2	Gocat	1	9	1		10.67	60	17.7833
	(5/09/2022)	2	Gocat	2	9	1		10.67	60	17.7833
	(5/09/2022)	2	Gocat	2	9	1		10.67	60	17.7833
	(5/09/2022)	2	Gocat	2	9	1		10.67	60	17.7833
	(5/09/2022)	2	Gocat	2	9	1		10.67	60	17.7833
	(5/09/2022)	2	Gocat	2	9	1		10.67	60	17.7833
	(5/09/2022)	2	Gocat	2	9	1		10.67	60	17.7833
	(5/09/2022)	2	Gocat	2	9	1		10.67	60	17.7833
	(5/09/2022)	2	Gocat	2	9	1		10.67	60	17.7833
	(5/09/2022)	2	Gocat	2	9	1		10.67	60	17.7833
	(5/09/2022)	2	Gocat	2	9	1		10.67	60	17.7833
	(5/09/2022)	2	Gocat	2	9	1		10.67	60	17.7833
	(5/09/2022)	2	Gocat	2	9	1		10.67	60	17.7833
	(5/09/2022)	2	Gocat	2	9	2		10.67	60	17.7833
	(5/09/2022)	2	Gocat	3	9	1		10.67	60	17.7833
	(5/09/2022)	2	Gocat	3	9	1		10.67	60	17.7833
	(5/09/2022)	2	Gocat	3	9	1		10.67	60	17.7833
	(5/09/2022)	2	Gocat	3	9	1		10.67	60	17.7833
	(5/09/2022)	2	Gocat	3	9	1		10.67	60	17.7833
	(5/09/2022)	2	Gocat	3	9	1		10.67	60	17.7833
	(5/09/2022)	2	Gocat	3	9	1		10.67	60	17.7833
	(5/09/2022)	2	Gocat	3	9	1		10.67	60	17.7833
	(5/09/2022)	2	Gocat	3	9	1		10.67	60	17.7833
	(5/09/2022)	2	Gocat	3	9	1		10.67	60	17.7833
	(6/09/2022)	2	Gocat	1	10	1		26.34	60	43.9
	(6/09/2022)	2	Gocat	1	10	1		26.34	60	43.9
	(6/09/2022)	2	Gocat	1	10	1		26.34	60	43.9
	(6/09/2022)	2	Gocat	1	10	1		26.34	60	43.9
	(6/09/2022)	2	Gocat	1	10	1		26.34	60	43.9
	(6/09/2022)	2	Gocat	1	10	1		26.34	60	43.9
	(6/09/2022)	2	Gocat	1	10	1		26.34	60	43.9
	(6/09/2022)	2	Gocat	1	10	1		26.34	60	43.9
	(6/09/2022)	2	Gocat	1	10	1		26.34	60	43.9
	(6/09/2022)	2	Gocat	1	10	1		26.34	60	43.9
	(6/09/2022)	2	Gocat	1	10	1		26.34	60	43.9
	(6/09/2022)	2	Gocat	1	10	1		26.34	60	43.9
	(6/09/2022)	2	Gocat	1	10	1		26.34	60	43.9
	(6/09/2022)	2	Gocat	2	10	1		26.34	60	43.9
	(6/09/2022)	2	Gocat	2	10	1		26.34	60	43.9
	(6/09/2022)	2	Gocat	2	10	1		26.34	60	43.9
	(6/09/2022)	2	Gocat	2	10	1		26.34	60	43.9
	(6/09/2022)	2	Gocat	2	10	1		26.34	60	43.9
	(6/09/2022)	2	Gocat	2	10	1		26.34	60	43.9
	(6/09/2022)	2	Gocat	2	10	1		26.34	60	43.9
	(6/09/2022)	2	Gocat	2	10	1		26.34	60	43.9
	(6/09/2022)	2	Gocat	2	10	1		26.34	60	43.9
	(6/09/2022)	2	Gocat	2	10	1		26.34	60	43.9
	(6/09/2022)	2	Gocat	2	10	1		26.34	60	43.9
	(6/09/2022)	2	Gocat	2	10	1		26.34	60	43.9
	(6/09/2022)	2	Gocat	2	10	1		26.34	60	43.9
	(6/09/2022)	2	Gocat	3	10	1		26.34	60	43.9
	(6/09/2022)	2	Gocat	3	10	1		26.34	60	43.9
	(6/09/2022)	2	Gocat	3	10	1		26.34	60	43.9
	(6/09/2022)	2	Gocat	3	10	1		26.34	60	43.9
	(6/09/2022)	2	Gocat	3	10	1		26.34	60	43.9
	(6/09/2022)	2	Gocat	3	10	1		26.34	60	43.9
	(6/09/2022)	2	Gocat	3	10	1		26.34	60	43.9
	(6/09/2022)	2	Gocat	3	10	1		26.34	60	43.9
	(6/09/2022)	2	Gocat	3	10	1		26.34	60	43.9
	(6/09/2022)	2	Gocat	3	10	1		26.34	60	43.9
	(6/09/2022)	2	Gocat	3	10	1		26.34	60	43.9
	(6/09/2022)	2	Gocat	3	10	1		26.34	60	43.9
	(6/09/2022)	2	Gocat	3	10	1		26.34	60	43.9
	(6/09/2022)	2	Gocat	3	10	1		26.34	60	43.9
	(6/09/2022)	2	Gocat	3	10	1		26.34	60	43.9
	(6/09/2022)	2	Gocat	3	10	1		26.34	60	43.9
	(6/09/2022)	2	Gocat	3	10	1		26.34	60	43.9
	(6/09/2022)	2	Gocat	3	10	1		26.34	60	43.9
	(6/09/2022)	2	Gocat	3	10	1		26.34	60	43.9
	(6/09/2022)	2	Gocat	3	10	1		26.34	60	43.9
	(6/09/2022)	2	Gocat	3	10	1		26.34	60	43.9
	(7/09/2022)	2	Gocat	1	11	1		39.67	60	66.1167
	(7/09/2022)	2	Gocat	1	11	1		39.67	60	66.1167
	(7/09/2022)	2	Gocat	1	11	1		39.67	60	66.1167
	(7/09/2022)	2	Gocat	1	11	1		39.67	60	66.1167
	(7/09/2022)	2	Gocat	1	11	1		39.67	60	66.1167
	(7/09/2022)	2	Gocat	1	11	1		39.67	60	66.1167
	(7/09/2022)	2	Gocat	1	11	1		39.67	60	66.1167
	(7/09/2022)	2	Gocat	1	11	1		39.67	60	66.1167
	(7/09/2022)	2	Gocat	1	11	1		39.67	60	66.1167
	(7/09/2022)	2	Gocat	1	11	1		39.67	60	66.1167
	(7/09/2022)	2	Gocat	1	11	1		39.67	60	66.1167
	(7/09/2022)	2	Gocat	1	11	1		39.67	60	66.1167
	(7/09/2022)	2	Gocat	1	11	1		39.67	60	66.1167
	(7/09/2022)	2	Gocat	1	11	1		39.67	60	66.1167
	(7/09/2022)	2	Gocat	1	11	1		39.67	60	66.1167
	(7/09/2022)	2	Gocat	1	11	1		39.67	60	66.1167
	(7/09/2022)	2	Gocat	1	11	1		39.67	60	66.1167
	(7/09/2022)	2	Gocat	1	11	1		39.67	60	66.1167
	(7/09/2022)	2	Gocat	1	11	2		39.67	60	66.1167
	(7/09/2022)	2	Gocat	2	11	1		39.67	60	66.1167
	(7/09/2022)	2	Gocat	2	11	1		39.67	60	66.1167
	(7/09/2022)	2	Gocat	2	11	1		39.67	60	66.1167
	(7/09/2022)	2	Gocat	2	11	1		39.67	60	66.1167
	(7/09/2022)	2	Gocat	2	11	1		39.67	60	66.1167
	(7/09/2022)	2	Gocat	2	11	1		39.67	60	66.1167
	(7/09/2022)	2	Gocat	2	11	1		39.67	60	66.1167
	(7/09/2022)	2	Gocat	2	11	1		39.67	60	66.1167
	(7/09/2022)	2	Gocat	2	11	1		39.67	60	66.1167
	(7/09/2022)	2	Gocat	2	11	1		39.67	60	66.1167
	(7/09/2022)	2	Gocat	2	11	1		39.67	60	66.1167
	(7/09/2022)	2	Gocat	2	11	1		39.67	60	66.1167
	(7/09/2022)	2	Gocat	2	11	2		39.67	60	66.1167
	(7/09/2022)	2	Gocat	3	11	1		39.67	60	66.1167
	(7/09/2022)	2	Gocat	3	11	1		39.67	60	66.1167
	(7/09/2022)	2	Gocat	3	11	1		39.67	60	66.1167
	(7/09/2022)	2	Gocat	3	11	1		39.67	60	66.1167
	(7/09/2022)	2	Gocat	3	11	1		39.67	60	66.1167
	(7/09/2022)	2	Gocat	3	11	2		39.67	60	66.1167
	(7/09/2022)	2	Gocat	3	11	2		39.67	60	66.1167
	(7/09/2022)	2	Gocat	3	11	2		39.67	60	66.1167
	(8/09/2022)	2	Gocat	1	12	1		45	60	75
	(8/09/2022)	2	Gocat	1	12	1		45	60	75
	(8/09/2022)	2	Gocat	1	12	1		45	60	75
	(8/09/2022)	2	Gocat	1	12	1		45	60	75
	(8/09/2022)	2	Gocat	1	12	1		45	60	75
	(8/09/2022)	2	Gocat	1	12	1		45	60	75
	(8/09/2022)	2	Gocat	1	12	1		45	60	75
	(8/09/2022)	2	Gocat	1	12	1		45	60	75
	(8/09/2022)	2	Gocat	2	12	1		45	60	75
	(8/09/2022)	2	Gocat	2	12	1		45	60	75
	(8/09/2022)	2	Gocat	3	12	1		45	60	75
	(8/09/2022)	2	Gocat	3	12	1		45	60	75
	(8/09/2022)	2	Gocat	3	12	1		45	60	75
	(8/09/2022)	2	Gocat	3	12	1		45	60	75
	(8/09/2022)	2	Gocat	3	12	1		45	60	75
	(8/09/2022)	2	Gocat	3	12	1		45	60	75
	(9/09/2022)	2	Gocat	1	13	1		47	60	78.3333
	(9/09/2022)	2	Gocat	2	13	1		47	60	78.3333
	(9/09/2022)	2	Gocat	2	13	2		47	60	78.3333
	(9/09/2022)	2	Gocat	3	13	1		47	60	78.3333
	(9/09/2022)	2	Gocat	3	13	1		47	60	78.3333
	(9/09/2022)	2	Gocat	3	13	2		47	60	78.3333
	(10/09/2022)	2	Gocat	1	14	1		47.67	60	79.45
	(10/09/2022)	2	Gocat	1	14	1		47.67	60	79.45
	(5/09/2022)	2	Gocat	1	9	1		48	60	80
	(4/09/2022)	2	T_high	1	8	1		2.67	60	4.45
	(4/09/2022)	2	T_high	1	8	1		2.67	60	4.45
	(4/09/2022)	2	T_high	1	8	1		2.67	60	4.45
	(4/09/2022)	2	T_high	1	8	1		2.67	60	4.45
	(4/09/2022)	2	T_high	1	8	1		2.67	60	4.45
	(4/09/2022)	2	T_high	1	8	1		2.67	60	4.45
	(4/09/2022)	2	T_high	1	8	1		2.67	60	4.45
	(4/09/2022)	2	T_high	3	8	1		2.67	60	4.45
	(5/09/2022)	2	T_high	1	9	1		34.67	60	57.7833
	(5/09/2022)	2	T_high	1	9	1		34.67	60	57.7833
	(5/09/2022)	2	T_high	1	9	1		34.67	60	57.7833
	(5/09/2022)	2	T_high	1	9	1		34.67	60	57.7833
	(5/09/2022)	2	T_high	1	9	1		34.67	60	57.7833
	(5/09/2022)	2	T_high	1	9	1		34.67	60	57.7833
	(5/09/2022)	2	T_high	1	9	1		34.67	60	57.7833
	(5/09/2022)	2	T_high	1	9	1		34.67	60	57.7833
	(5/09/2022)	2	T_high	1	9	1		34.67	60	57.7833
	(5/09/2022)	2	T_high	1	9	1		34.67	60	57.7833
	(5/09/2022)	2	T_high	1	9	1		34.67	60	57.7833
	(5/09/2022)	2	T_high	1	9	1		34.67	60	57.7833
	(5/09/2022)	2	T_high	1	9	1		34.67	60	57.7833
	(5/09/2022)	2	T_high	1	9	1		34.67	60	57.7833
	(5/09/2022)	2	T_high	1	9	1		34.67	60	57.7833
	(5/09/2022)	2	T_high	1	9	1		34.67	60	57.7833
	(5/09/2022)	2	T_high	1	9	1		34.67	60	57.7833
	(5/09/2022)	2	T_high	1	9	1		34.67	60	57.7833
	(5/09/2022)	2	T_high	1	9	1		34.67	60	57.7833
	(5/09/2022)	2	T_high	1	9	1		34.67	60	57.7833
	(5/09/2022)	2	T_high	1	9	1		34.67	60	57.7833
	(5/09/2022)	2	T_high	1	9	1		34.67	60	57.7833
	(5/09/2022)	2	T_high	1	9	2		34.67	60	57.7833
	(5/09/2022)	2	T_high	2	9	1		34.67	60	57.7833
	(5/09/2022)	2	T_high	2	9	1		34.67	60	57.7833
	(5/09/2022)	2	T_high	2	9	1		34.67	60	57.7833
	(5/09/2022)	2	T_high	2	9	1		34.67	60	57.7833
	(5/09/2022)	2	T_high	2	9	1		34.67	60	57.7833
	(5/09/2022)	2	T_high	2	9	1		34.67	60	57.7833
	(5/09/2022)	2	T_high	2	9	1		34.67	60	57.7833
	(5/09/2022)	2	T_high	2	9	1		34.67	60	57.7833
	(5/09/2022)	2	T_high	2	9	1		34.67	60	57.7833
	(5/09/2022)	2	T_high	2	9	1		34.67	60	57.7833
	(5/09/2022)	2	T_high	2	9	1		34.67	60	57.7833
	(5/09/2022)	2	T_high	2	9	1		34.67	60	57.7833
	(5/09/2022)	2	T_high	2	9	1		34.67	60	57.7833
	(5/09/2022)	2	T_high	2	9	1		34.67	60	57.7833
	(5/09/2022)	2	T_high	2	9	1		34.67	60	57.7833
	(5/09/2022)	2	T_high	2	9	1		34.67	60	57.7833
	(5/09/2022)	2	T_high	2	9	1		34.67	60	57.7833
	(5/09/2022)	2	T_high	2	9	1		34.67	60	57.7833
	(5/09/2022)	2	T_high	2	9	1		34.67	60	57.7833
	(5/09/2022)	2	T_high	2	9	1		34.67	60	57.7833
	(5/09/2022)	2	T_high	2	9	1		34.67	60	57.7833
[truncated: 233 more rows]

## Sheet: Pupation S.D.
Control cerelac																		Cerelac
Day	Rep 1			% Survival	Rep 2				Rep 3					Average	STDEV			Day	Rep 1				Rep 2				Rep 3					Average	STDEV
0	0	0	0	100	0	0	0	100	0	0	0	100		0	0			0	0	0	0	100	0	0	0	100	0	0	0	100		0	0
1	0	0	0	100	0	0	0	100	0	0	0	100		0	0			1	0	0	0	100	0	0	0	100	0	0	0	100		0	0
2	0	0	0	100	0	0	0	100	0	0	0	100		0	0			2	0	0	0	100	0	0	0	100	0	0	0	100		0	0
3	0	0	0	100	0	0	0	100	0	0	0	100		0	0			3	0	0	0	100	0	0	0	100	0	0	0	100		0	0
4	0	0	0	100	0	0	0	100	0	0	0	100		0	0			4	0	0	0	100	0	0	0	100	0	0	0	100		0	0
5	0	0	0	100	0	0	0	100	0	0	0	100		0	0			5	0	0	0	100	0	0	0	100	0	0	0	100		0	0
6	0	0	0	100	0	0	0	100	0	0	0	100		0	0			6	0	0	0	100	0	0	0	100	0	0	0	100		0	0
7	0	0	0	100	0	0	0	100	0	0	0	100		0	0			7	0	0	0	100	0	0	0	100	0	0	0	100		0	0
8	0	0	0	100	0	0	0	100	0	0	0	100		0	0			8	0	0	0	100	0	0	0	100	0	0	0	100		0	0
9	16	16	26.6667	73.3333	10	10	16.6667	83.3333	0	0	0	100		14.4444	13.4715			9	0	0	0	100	0	0	0	100	0	0	0	100		0	0
10	16	32	53.3333	46.6667	10	20	33.3333	66.6667	4	4	6.66667	93.3333		31.1111	23.4126			10	11	11	18.3333	81.6667	8	8	13.3333	86.6667	0	0	0	100		10.5556	9.47707
11	5	37	61.6667	38.3333	12	32	53.3333	46.6667	11	15	25	75		46.6667	19.2209			11	12	23	38.3333	61.6667	11	19	31.6667	68.3333	4	4	6.66667	93.3333		25.5556	16.6944
12	3	40	66.6667	33.3333	10	42	70	30	7	22	36.6667	63.3333		57.7778	18.3586			12	12	35	58.3333	41.6667	9	28	46.6667	53.3333	9	13	21.6667	78.3333		42.2222	18.733
13	4	44	73.3333	26.6667	7	49	81.6667	18.3333	16	38	63.3333	36.6667		72.7778	9.17928			13	5	40	66.6667	33.3333	8	36	60	40	20	33	55	45		60.5556	5.85314
14	3	47	78.3333	21.6667	0	49	81.6667	18.3333	0	38	63.3333	36.6667		74.4444	9.76578			14	1	41	68.3333	31.6667	6	42	70	30	2	35	58.3333	41.6667		65.5556	6.3099
15	2	49	81.6667	18.3333	0	49	81.6667	18.3333	0	38	63.3333	36.6667		75.5556	10.5848			15	0	41	68.3333	31.6667	1	43	71.6667	28.3333	0	35	58.3333	41.6667		66.1111	6.93889
16	1	50	83.3333	16.6667	1	50	83.3333	16.6667	0	38	63.3333	36.6667		76.6667	11.547			16	0	41	68.3333	31.6667	0	43	71.6667	28.3333	0	35	58.3333	41.6667		66.1111	6.93889
17	0	50	83.3333	16.6667	0	50	83.3333	16.6667	0	38	63.3333	36.6667		76.6667	11.547			17	0	41	68.3333	31.6667	0	43	71.6667	28.3333	0	35	58.3333	41.6667		66.1111	6.93889
18	0	50	83.3333	16.6667	0	50	83.3333	16.6667	0	38	63.3333	36.6667		76.6667	11.547			18	0	41	68.3333	31.6667	0	43	71.6667	28.3333	0	35	58.3333	41.6667		66.1111	6.93889
19	0	50	83.3333	16.6667	0	50	83.3333	16.6667	0	38	63.3333	36.6667		76.6667	11.547			19	0	41	68.3333	31.6667	0	43	71.6667	28.3333	0	35	58.3333	41.6667		66.1111	6.93889
20	0	50	83.3333	16.6667	0	50	83.3333	16.6667	0	38	63.3333	36.6667		76.6667	11.547			20	0	41	68.3333	31.6667	0	43	71.6667	28.3333	0	35	58.3333	41.6667		66.1111	6.93889
21	0	50	83.3333	16.6667	0	50	83.3333	16.6667	0	38	63.3333	36.6667		76.6667	11.547			21	0	41	68.3333	31.6667	0	43	71.6667	28.3333	0	35	58.3333	41.6667		66.1111	6.93889
22	0	50	83.3333	16.6667	0	50	83.3333	16.6667	0	38	63.3333	36.6667		76.6667	11.547			22	0	41	68.3333	31.6667	0	43	71.6667	28.3333	0	35	58.3333	41.6667		66.1111	6.93889
23	0	50	83.3333	16.6667	0	50	83.3333	16.6667	0	38	63.3333	36.6667		76.6667	11.547			23	0	41	68.3333	31.6667	0	43	71.6667	28.3333	0	35	58.3333	41.6667		66.1111	6.93889
24	0	50	83.3333	16.6667	0	50	83.3333	16.6667	0	38	63.3333	36.6667		76.6667	11.547			24	0	41	68.3333	31.6667	0	43	71.6667	28.3333	0	35	58.3333	41.6667		66.1111	6.93889
25	0	50	83.3333	16.6667	0	50	83.3333	16.6667	0	38	63.3333	36.6667		76.6667	11.547			25	0	41	68.3333	31.6667	0	43	71.6667	28.3333	0	35	58.3333	41.6667		66.1111	6.93889
Control Tetramin High																		Tetramin High
Day	Rep 1				Rep 2				Rep 3					Average	STDEV			Day	Rep 1				Rep 2				Rep 3					Average	STDEV
0	0	0	0	100	0	0	0	100	0	0	0	100		0	0			0	0	0	0	100	0	0	0	100	0	0	0	100		0	0
1	0	0	0	100	0	0	0	100	0	0	0	100		0	0			1	0	0	0	100	0	0	0	100	0	0	0	100		0	0
2	0	0	0	100	0	0	0	100	0	0	0	100		0	0			2	0	0	0	100	0	0	0	100	0	0	0	100		0	0
3	0	0	0	100	0	0	0	100	0	0	0	100		0	0			3	0	0	0	100	0	0	0	100	0	0	0	100		0	0
4	0	0	0	100	0	0	0	100	0	0	0	100		0	0			4	0	0	0	100	0	0	0	100	0	0	0	100		0	0
5	0	0	0	100	0	0	0	100	0	0	0	100		0	0			5	0	0	0	100	0	0	0	100	0	0	0	100		0	0
6	0	0	0	100	0	0	0	100	0	0	0	100		0	0			6	0	0	0	100	0	0	0	100	0	0	0	100		0	0
7	0	0	0	100	0	0	0	100	0	0	0	100		0	0			7	0	0	0	100	0	0	0	100	0	0	0	100		0	0		Control Cerelac		Cerelac		Control Gocat		Gocat		Control Tetramin High		Tetramin High		Control Tetramin low		Tetramin low
8	17	17	28.3333	71.6667	7	7	11.6667	88.3333	0	0	0	100		13.3333	14.24			8	14	14	23.3333	76.6667	14	14	23.3333	76.6667	1	1	1.66667	98.3333		16.1111	12.5093		Pupation %	SD	Pupation %	SD	Pupation %	SD	Pupation %	SD	Pupation %	SD	Pupation %	SD	Pupation %	SD	Pupation %
9	17	34	56.6667	43.3333	17	24	40	60	15	15	25	75		40.5556	15.8406			9	23	37	61.6667	38.3333	22	36	60	40	35	36	60	40		60.5556	0.96225		0	0	0	0	0	0	0	0	0	0	0	0	0	0	0
10	6	40	66.6667	33.3333	5	29	48.3333	51.6667	15	30	50	50		55	10.1379			10	14	51	85	15	8	44	73.3333	26.6667	13	49	81.6667	18.3333		80	6.00925		0	0	0	0	0	0	0	0	0	0	0	0	0	0	0
11	2	42	70	30	12	41	68.3333	31.6667	3	33	55	45		64.4444	8.22147			11	4	55	91.6667	8.33333	3	47	78.3333	21.6667	2	51	85	15		85	6.66667		0	0	0	0	0	0	0	0	0	0	0	0	0	0	0
12	1	43	71.6667	28.3333	6	47	78.3333	21.6667	6	39	65	35		71.6667	6.66667			12	0	55	91.6667	8.33333	0	47	78.3333	21.6667	0	51	85	15		85	6.66667		0	0	0	0	0	0	0	0	0	0	0	0	0	0	0
13	0	43	71.6667	28.3333	1	48	80	20	8	47	78.3333	21.6667		76.6667	4.40959			13	0	55	91.6667	8.33333	0	47	78.3333	21.6667	0	51	85	15		85	6.66667		0	0	0	0	0	0	0	0	0	0	0	0	0	0	0
14	0	43	71.6667	28.3333	3	51	85	15	5	52	86.6667	13.3333		81.1111	8.22147			14	0	55	91.6667	8.33333	0	47	78.3333	21.6667	0	51	85	15		85	6.66667		0	0	0	0	0	0	0	0	0	0	0	0	0	0	0
15	0	43	71.6667	28.3333	2	53	88.3333	11.6667	0	52	86.6667	13.3333		82.2222	9.17928			15	0	55	91.6667	8.33333	0	47	78.3333	21.6667	0	51	85	15		85	6.66667		0	0	0	0	0	0	0	0	0	0	0	0	0	0	0
16	0	43	71.6667	28.3333	0	53	88.3333	11.6667	0	52	86.6667	13.3333		82.2222	9.17928			16	0	55	91.6667	8.33333	0	47	78.3333	21.6667	0	51	85	15		85	6.66667		0	0	0	0	0	0	0	0	0	0	0	0	0	0	0
17	0	43	71.6667	28.3333	0	53	88.3333	11.6667	0	52	86.6667	13.3333		82.2222	9.17928			17	0	55	91.6667	8.33333	0	47	78.3333	21.6667	0	51	85	15		85	6.66667		0	0	0	0	0	0	0	0	13.3333	14.24	16.1111	12.5093	0	0	0
18	0	43	71.6667	28.3333	0	53	88.3333	11.6667	0	52	86.6667	13.3333		82.2222	9.17928			18	0	55	91.6667	8.33333	0	47	78.3333	21.6667	0	51	85	15		85	6.66667		14.4444	13.4715	0	0	12.7778	5.85314	17.7778	2.54588	40.5556	15.8406	60.5556	0.96225	1.11111	1.9245	0
19	0	43	71.6667	28.3333	0	53	88.3333	11.6667	0	52	86.6667	13.3333		82.2222	9.17928			19	0	55	91.6667	8.33333	0	47	78.3333	21.6667	0	51	85	15		85	6.66667		31.1111	23.4126	10.5556	9.47707	37.7778	3.849	43.8889	8.55267	55	10.1379	80	6.00925	1.11111	1.9245	7.22222
20	0	43	71.6667	28.3333	0	53	88.3333	11.6667	0	52	86.6667	13.3333		82.2222	9.17928			20	0	55	91.6667	8.33333	0	47	78.3333	21.6667	0	51	85	15		85	6.66667		46.6667	19.2209	25.5556	16.6944	56.6667	10.9291	63.3333	2.88675	64.4444	8.22147	85	6.66667	4.44444	4.81125	9.44444
21	0	43	71.6667	28.3333	0	53	88.3333	11.6667	0	52	86.6667	13.3333		82.2222	9.17928			21	0	55	91.6667	8.33333	0	47	78.3333	21.6667	0	51	85	15		85	6.66667		57.7778	18.3586	42.2222	18.733	66.6667	2.88675	72.2222	7.51542	71.6667	6.66667	85	6.66667	6.66667	4.40959	10.5556
22	0	43	71.6667	28.3333	0	53	88.3333	11.6667	0	52	86.6667	13.3333		82.2222	9.17928			22	0	55	91.6667	8.33333	0	47	78.3333	21.6667	0	51	85	15		85	6.66667		72.7778	9.17928	60.5556	5.85314	72.7778	2.54588	74.4444	7.51542	76.6667	4.40959	85	6.66667	12.2222	7.51542	16.6667
23	0	43	71.6667	28.3333	0	53	88.3333	11.6667	0	52	86.6667	13.3333		82.2222	9.17928			23	0	55	91.6667	8.33333	0	47	78.3333	21.6667	0	51	85	15		85	6.66667		74.4444	9.76578	65.5556	6.3099	75	3.33333	75.5556	9.17928	81.1111	8.22147	85	6.66667	18.3333	12.0185	23.3333
24	0	43	71.6667	28.3333	0	53	88.3333	11.6667	0	52	86.6667	13.3333		82.2222	9.17928			24	0	55	91.6667	8.33333	0	47	78.3333	21.6667	0	51	85	15		85	6.66667		75.5556	10.5848	66.1111	6.93889	76.1111	3.849	75.5556	9.17928	82.2222	9.17928	85	6.66667	22.2222	12.057	27.2222
25	0	43	71.6667	28.3333	0	53	88.3333	11.6667	0	52	86.6667	13.3333		82.2222	9.17928			25	0	55	91.6667	8.33333	0	47	78.3333	21.6667	0	51	85	15		85	6.66667		76.6667	11.547	66.1111	6.93889	78.8889	4.19435	75.5556	9.17928	82.2222	9.17928	85	6.66667	25	13.2288	32.2222
																																			76.6667	11.547	66.1111	6.93889	80	2.88675	75.5556	9.17928	82.2222	9.17928	85	6.66667	30	16.4148	40.5556
																																			76.6667	11.547	66.1111	6.93889	80	2.88675	75.5556	9.17928	82.2222	9.17928	85	6.66667	35	17.5594	43.8889
																																			76.6667	11.547	66.1111	6.93889	80	2.88675	75.5556	9.17928	82.2222	9.17928	85	6.66667	36.6667	18.3333	46.6667
Control Gocat																		Gocat																	76.6667	11.547	66.1111	6.93889	80	2.88675	75.5556	9.17928	82.2222	9.17928	85	6.66667	39.4444	22.6282	49.4444
																																			76.6667	11.547	66.1111	6.93889	80	2.88675	75.5556	9.17928	82.2222	9.17928	85	6.66667	41.1111	20.367	50.5556
Day	Rep 1				Rep 2				Rep 3					Average	STDEV			Day	Rep 1				Rep 2				Rep 3					Average	STDEV		76.6667	11.547	66.1111	6.93889	80	2.88675	75.5556	9.17928	82.2222	9.17928	85	6.66667	41.1111	20.367	51.1111
0	0	0	0	100	0	0	0	100	0	0	0	100		0	0			0	0	0	0	100	0	0	0	100	0	0	0	100		0	0		76.6667	11.547	66.1111	6.93889	80	2.88675	75.5556	9.17928	82.2222	9.17928	85	6.66667	41.1111	20.367	51.1111
1	0	0	0	100	0	0	0	100	0	0	0	100		0	0			1	0	0	0	100	0	0	0	100	0	0	0	100		0	0		76.6667	11.547	66.1111	6.93889	80	2.88675	75.5556	9.17928	82.2222	9.17928	85	6.66667	41.1111	20.367	51.1111
2	0	0	0	100	0	0	0	100	0	0	0	100		0	0			2	0	0	0	100	0	0	0	100	0	0	0	100		0	0		76.6667	11.547	66.1111	6.93889	80	2.88675	75.5556	9.17928	82.2222	9.17928	85	6.66667	41.1111	20.367	51.1111
3	0	0	0	100	0	0	0	100	0	0	0	100		0	0			3	0	0	0	100	0	0	0	100	0	0	0	100		0	0
4	0	0	0	100	0	0	0	100	0	0	0	100		0	0			4	0	0	0	100	0	0	0	100	0	0	0	100		0	0
5	0	0	0	100	0	0	0	100	0	0	0	100		0	0			5	0	0	0	100	0	0	0	100	0	0	0	100		0	0
6	0	0	0	100	0	0	0	100	0	0	0	100		0	0			6	0	0	0	100	0	0	0	100	0	0	0	100		0	0
7	0	0	0	100	0	0	0	100	0	0	0	100		0	0			7	0	0	0	100	0	0	0	100	0	0	0	100		0	0
8	0	0	0	100	0	0	0	100	0	0	0	100		0	0			8	0	0	0	100	0	0	0	100	0	0	0	100		0	0
9	11	11	18.3333	81.6667	8	8	13.3333	86.6667	4	4	6.66667	93.3333		12.7778	5.85314			9	9	9	15	85	12	12	20	80	11	11	18.3333	81.6667		17.7778	2.54588
10	13	24	40	60	12	20	33.3333	66.6667	20	24	40	60		37.7778	3.849			10	13	22	36.6667	63.3333	13	25	41.6667	58.3333	21	32	53.3333	46.6667		43.8889	8.55267
11	17	41	68.3333	31.6667	13	33	55	45	4	28	46.6667	53.3333		56.6667	10.9291			11	18	40	66.6667	33.3333	12	37	61.6667	38.3333	5	37	61.6667	38.3333		63.3333	2.88675
12	1	42	70	30	6	39	65	35	11	39	65	35		66.6667	2.88675			12	8	48	80	20	2	39	65	35	6	43	71.6667	28.3333		72.2222	7.51542
13	0	42	70	30	6	45	75	25	5	44	73.3333	26.6667		72.7778	2.54588			13	1	49	81.6667	18.3333	1	40	66.6667	33.3333	2	45	75	25		74.4444	7.51542
14	1	43	71.6667	28.3333	2	47	78.3333	21.6667	1	45	75	25		75	3.33333			14	2	51	85	15	0	40	66.6667	33.3333	0	45	75	25		75.5556	9.17928
15	0	43	71.6667	28.3333	0	47	78.3333	21.6667	2	47	78.3333	21.6667		76.1111	3.849			15	0	51	85	15	0	40	66.6667	33.3333	0	45	75	25		75.5556	9.17928
16	2	45	75	25	0	47	78.3333	21.6667	3	50	83.3333	16.6667		78.8889	4.19435			16	0	51	85	15	0	40	66.6667	33.3333	0	45	75	25		75.5556	9.17928
17	2	47	78.3333	21.6667	0	47	78.3333	21.6667	0	50	83.3333	16.6667		80	2.88675			17	0	51	85	15	0	40	66.6667	33.3333	0	45	75	25		75.5556	9.17928
18	0	47	78.3333	21.6667	0	47	78.3333	21.6667	0	50	83.3333	16.6667		80	2.88675			18	0	51	85	15	0	40	66.6667	33.3333	0	45	75	25		75.5556	9.17928
19	0	47	78.3333	21.6667	0	47	78.3333	21.6667	0	50	83.3333	16.6667		80	2.88675			19	0	51	85	15	0	40	66.6667	33.3333	0	45	75	25		75.5556	9.17928
20	0	47	78.3333	21.6667	0	47	78.3333	21.6667	0	50	83.3333	16.6667		80	2.88675			20	0	51	85	15	0	40	66.6667	33.3333	0	45	75	25		75.5556	9.17928
21	0	47	78.3333	21.6667	0	47	78.3333	21.6667	0	50	83.3333	16.6667		80	2.88675			21	0	51	85	15	0	40	66.6667	33.3333	0	45	75	25		75.5556	9.17928
22	0	47	78.3333	21.6667	0	47	78.3333	21.6667	0	50	83.3333	16.6667		80	2.88675			22	0	51	85	15	0	40	66.6667	33.3333	0	45	75	25		75.5556	9.17928
23	0	47	78.3333	21.6667	0	47	78.3333	21.6667	0	50	83.3333	16.6667		80	2.88675			23	0	51	85	15	0	40	66.6667	33.3333	0	45	75	25		75.5556	9.17928
24	0	47	78.3333	21.6667	0	47	78.3333	21.6667	0	50	83.3333	16.6667		80	2.88675			24	0	51	85	15	0	40	66.6667	33.3333	0	45	75	25		75.5556	9.17928
25	0	47	78.3333	21.6667	0	47	78.3333	21.6667	0	50	83.3333	16.6667		80	2.88675			25	0	51	85	15	0	40	66.6667	33.3333	0	45	75	25		75.5556	9.17928
Control Tetramin low																		Tetramin low
Day	Rep 1				Rep 2				Rep 3					Average	STDEV			Day	Rep 1				Rep 2				Rep 3					Average	STDEV
0	0	0	0	100	0	0	0	100	0	0	0	100		0	0			0	0	0	0	100	0	0	0	100	0	0	0	100		0	0
1	0	0	0	100	0	0	0	100	0	0	0	100		0	0			1	0	0	0	100	0	0	0	100	0	0	0	100		0	0
2	0	0	0	100	0	0	0	100	0	0	0	100		0	0			2	0	0	0	100	0	0	0	100	0	0	0	100		0	0
3	0	0	0	100	0	0	0	100	0	0	0	100		0	0			3	0	0	0	100	0	0	0	100	0	0	0	100		0	0
4	0	0	0	100	0	0	0	100	0	0	0	100		0	0			4	0	0	0	100	0	0	0	100	0	0	0	100		0	0
5	0	0	0	100	0	0	0	100	0	0	0	100		0	0			5	0	0	0	100	0	0	0	100	0	0	0	100		0	0
6	0	0	0	100	0	0	0	100	0	0	0	100		0	0			6	0	0	0	100	0	0	0	100	0	0	0	100		0	0
7	0	0	0	100	0	0	0	100	0	0	0	100		0	0			7	0	0	0	100	0	0	0	100	0	0	0	100		0	0
8	0	0	0	100	0	0	0	100	0	0	0	100		0	0			8	0	0	0	100	0	0	0	100	0	0	0	100		0	0
9	0	0	0	100	0	0	0	100	2	2	3.33333	96.6667		1.11111	1.9245			9	0	0	0	100	0	0	0	100	0	0	0	100		0	0
10	0	0	0	100	0	0	0	100	0	2	3.33333	96.6667		1.11111	1.9245			10	6	6	10	90	0	0	0	100	7	7	11.6667	88.3333		7.22222	6.3099
11	1	1	1.66667	98.3333	1	1	1.66667	98.3333	4	6	10	90		4.44444	4.81125			11	4	10	16.6667	83.3333	0	0	0	100	0	7	11.6667	88.3333		9.44444	8.55267
12	2	3	5	95	1	2	3.33333	96.6667	1	7	11.6667	88.3333		6.66667	4.40959			12	1	11	18.3333	81.6667	1	1	1.66667	98.3333	0	7	11.6667	88.3333		10.5556	8.3887
13	4	7	11.6667	88.3333	1	3	5	95	5	12	20	80		12.2222	7.51542			13	5	16	26.6667	73.3333	1	2	3.33333	96.6667	5	12	20	80		16.6667	12.0185
14	6	13	21.6667	78.3333	0	3	5	95	5	17	28.3333	71.6667		18.3333	12.0185			14	7	23	38.3333	61.6667	2	4	6.66667	93.3333	3	15	25	75		23.3333	15.899
15	5	18	30	70	2	5	8.33333	91.6667	0	17	28.3333	71.6667		22.2222	12.057			15	5	28	46.6667	53.3333	2	6	10	90	0	15	25	75		27.2222	18.4341
16	3	21	35	65	1	6	10	90	1	18	30	70		25	13.2288			16	6	34	56.6667	43.3333	2	8	13.3333	86.6667	1	16	26.6667	73.3333		32.2222	22.1944
17	5	26	43.3333	56.6667	1	7	11.6667	88.3333	3	21	35	65		30	16.4148			17	9	43	71.6667	28.3333	5	13	21.6667	78.3333	1	17	28.3333	71.6667		40.5556	27.1484
18	5	31	51.6667	48.3333	3	10	16.6667	83.3333	1	22	36.6667	63.3333		35	17.5594			18	2	45	75	25	4	17	28.3333	71.6667	0	17	28.3333	71.6667		43.8889	26.943
19	2	33	55	45	1	11	18.3333	81.6667	0	22	36.6667	63.3333		36.6667	18.3333			19	0	45	75	25	5	22	36.6667	63.3333	0	17	28.3333	71.6667		46.6667	24.8886
20	5	38	63.3333	36.6667	0	11	18.3333	81.6667	0	22	36.6667	63.3333		39.4444	22.6282			20	0	45	75	25	5	27	45	55	0	17	28.3333	71.6667		49.4444	23.6487
21	0	38	63.3333	36.6667	3	14	23.3333	76.6667	0	22	36.6667	63.3333		41.1111	20.367			21	0	45	75	25	2	29	48.3333	51.6667	0	17	28.3333	71.6667		50.5556	23.4126
22	0	38	63.3333	36.6667	0	14	23.3333	76.6667	0	22	36.6667	63.3333		41.1111	20.367			22	0	45	75	25	1	30	50	50	0	17	28.3333	71.6667		51.1111	23.3532
23	0	38	63.3333	36.6667	0	14	23.3333	76.6667	0	22	36.6667	63.3333		41.1111	20.367			23	0	45	75	25	0	30	50	50	0	17	28.3333	71.6667		51.1111	23.3532
24	0	38	63.3333	36.6667	0	14	23.3333	76.6667	0	22	36.6667	63.3333		41.1111	20.367			24	0	45	75	25	0	30	50	50	0	17	28.3333	71.6667		51.1111	23.3532
25	0	38	63.3333	36.6667	0	14	23.3333	76.6667	0	22	36.6667	63.3333		41.1111	20.367			25	0	45	75	25	0	30	50	50	0	17	28.3333	71.6667		51.1111	23.3532
			Percentage pupation												Percentaransform pupation
			T_low		T_high		Gocat		Cerelac						T_low		T_high		Gocat		Cerelac
		Replicate	MB+	MB-	MB+	MB-	MB+	MB-	MB+	MB-				Replicate	MB+	MB-	MB+	MB-	MB+	MB-	MB+	MB-
		1	75	63.33	91.67	71.67	66.67	78.33	68.33	83.33				1	1.0472	0.92033	1.27801	1.00953	0.955352	1.08659	0.973074	1.15022
		2	50	76.67	78.33	88.33	75	78.33	71.67	83.33				2	0.785398	1.06671	1.08659	1.22216	1.0472	1.08659	1.00953	1.15022
		3	71.67	63.33	85	86.67	75.566	83.33	58.33	63.33				3	1.00953	0.92033	1.1731	1.19705	1.05376	1.15022	0.869088	0.92033
[truncated: 15 more columns]

## Sheet: adult emergence
Larva diet Adult emergence											Total pupae collected
Treatment	rep 1	rep 2	rep 3	average	total larva	total pupae	%emergence	sd	se		Treatment	rep 1	rep 2	rep 3	average
Tetramin 0.07	34	15	9	19.3333	60		23.3333	13.0512	7.5351		Tetramin 0.07	43	30	10
Tetramin 0.3	47	48	36	43.6667	60		72.7778	6.65833	3.84419		Tetramin 0.3	47	48	43
Gocat 0.3	45	39	36	40	60		66.6667	4.58258	2.64575		Gocat 0.3	51	40	43
Cerelac 0.3	38	35	18	30.3333	60		50.5556	10.7858	6.22718		Cerelac 0.3	41	45	19
Round 3 control Emergence
Treatment	rep 1	rep 2	rep 3	average				sd	se		Treatment	rep 1	rep 2	rep 3	average
Tetramin 0.07	24	12	6	14	60		23.3333	9.16515	5.2915		Tetramin 0.07	43	30	10
Tetramin 0.3	40	50	42	44	60		73.3333	5.2915	3.05505		Tetramin 0.3	47	48	43
Gocat 0.3	24	43	29	32	60		53.3333	9.84886	5.68624		Gocat 0.3	51	40	43
Cerelac 0.3	35	34	22	30.3333	60		50.5556	7.23418	4.17665		Cerelac 0.3	41	45	19
Treatment	MB+	MB-
Tetramin 0.07	23.3333	23.3333
Tetramin 0.3	72.7778	73.3333
Gocat 0.3	66.6667	53.3333
Cerelac 0.3	50.5556	50.5556
Df Sum Sq Mean Sq F value Pr(>F)
treatment 7 0.8071 0.11531 4.659 0.00517 **
Residuals 16 0.3959 0.02475
---
Signif. codes: 0 ‘***’ 0.001 ‘**’ 0.01 ‘*’ 0.05 ‘.’ 0.1 ‘ ’ 1
> #Multiple comparison
> tukey<-TukeyHSD(diet.effect)
> tukey
Tukey multiple comparisons of means
95% family-wise confidence level
Fit: aov(formula = emergence ~ treatment, data = wing)
$treatment
diff lwr upr p adj
Cer-cCer -0.0008971406 -0.44558982 0.443795540 1.0000000
cGocat-cCer 0.0303739722 -0.41431871 0.475066653 0.9999967
cT_high-cCer 0.2416390898 -0.20305359 0.686331770 0.5804551
cT_low-cCer -0.3005668534 -0.74525953 0.144125827 0.3311756
Gocat-cCer 0.1664004129 -0.27829227 0.611093093 0.8878320
T_high-cCer 0.2360111317 -0.20868155 0.680703812 0.6065004
T_low-cCer -0.1994185926 -0.64411127 0.245274088 0.7697414
cGocat-Cer 0.0312711128 -0.41342157 0.475963793 0.9999960
cT_high-Cer 0.2425362305 -0.20215645 0.687228911 0.5763096
cT_low-Cer -0.2996697128 -0.74436239 0.145022968 0.3344325
Gocat-Cer 0.1672975536 -0.27739513 0.611990234 0.8851830
T_high-Cer 0.2369082723 -0.20778441 0.681600953 0.6023466
T_low-Cer -0.1985214520 -0.64321413 0.246171229 0.7734352
cT_high-cGocat 0.2112651176 -0.23342756 0.655957798 0.7191283
cT_low-cGocat -0.3309408256 -0.77563351 0.113751855 0.2333466
Gocat-cGocat 0.1360264407 -0.30866624 0.580719121 0.9567175
T_high-cGocat 0.2056371595 -0.23905552 0.650329840 0.7435696
T_low-cGocat -0.2297925648 -0.67448525 0.214900116 0.6352544
cT_low-cT_high -0.5422059432 -0.98689862 -0.097513263 0.0116287
Gocat-cT_high -0.0752386769 -0.51993136 0.369454004 0.9985982
T_high-cT_high -0.0056279581 -0.45032064 0.439064722 1.0000000
T_low-cT_high -0.4410576824 -0.88575036 0.003634998 0.0527164
Gocat-cT_low 0.4669672663 0.02227459 0.911659947 0.0360420
T_high-cT_low 0.5365779851 0.09188530 0.981270666 0.0126650
T_low-cT_low 0.1011482608 -0.34354442 0.545840941 0.9914699
T_high-Gocat 0.0696107188 -0.37508196 0.514303399 0.9991459
T_low-Gocat -0.3658190055 -0.81051169 0.078873675 0.1501960
T_low-T_high -0.4354297243 -0.88012240 0.009262956 0.0571975

## Sheet: combinedwinglength 
treatment	sex	replicate	winglength
cCer	f	1	4
cCer	f	1	4
cCer	f	1	4
cCer	f	1	3.3
cCer	f	1	4
cCer	f	1	4
cCer	f	1	3.5
cCer	f	2	4
cCer	f	2	4
cCer	f	2	4
cCer	f	2	4
cCer	f	2	3.4
cCer	f	2	4
cCer	f	2	4
cCer	f	2	4
cCer	f	2	4
cCer	f	2	4
cCer	f	2	4
cCer	f	3	4
cCer	f	3	3.5
cCer	f	3	4
cCer	f	3	3.2
cCer	f	3	3.3
cCer	f	3	4
cCer	f	3	3.3
cCer	f	3	3.3
cCer	m	1	3.3
cCer	m	1	3.2
cCer	m	1	3.2
cCer	m	1	3.4
cCer	m	1	3.2
cCer	m	2	3.5
cCer	m	2	4
cCer	m	2	3.3
cCer	m	2	4
cCer	m	2	3.3
cCer	m	2	3.3
cCer	m	2	4
cCer	m	2	3.4
cCer	m	3	3.2
cCer	m	3	3.3
cCer	m	3	4
cCer	m	3	3.4
cCer	m	3	4
cCer	m	3	4
cCer	m	3	3.2
cCer	m	3	3.4
cCer	m	3	4
cCer	m	3	3.5
Cer	f	1	3.6
Cer	f	1	3.5
Cer	f	1	3.4
Cer	f	1	3.4
Cer	f	1	3.4
Cer	f	1	3.7
Cer	f	1	3.3
Cer	f	1	3.5
Cer	f	1	3.5
Cer	f	2	3
Cer	f	2	3.3
Cer	f	2	3
Cer	f	2	3.3
Cer	f	2	3.4
Cer	f	2	3.2
Cer	f	2	3.3
Cer	f	3	3.3
Cer	f	3	4
Cer	f	3	3.3
Cer	f	3	3.2
Cer	f	3	3.2
Cer	f	3	3.3
Cer	f	3	3.4
Cer	f	3	3.4
Cer	f	3	3.3
Cer	f	3	4
Cer	m	1	3
Cer	m	1	3
Cer	m	1	3.1
Cer	m	1	3.4
Cer	m	1	3.2
Cer	m	1	3.4
Cer	m	1	3.2
Cer	m	1	3.3
Cer	m	1	3.3
Cer	m	1	3.4
Cer	m	2	3
Cer	m	2	3.1
Cer	m	2	3.1
Cer	m	2	3.5
Cer	m	2	3.1
Cer	m	2	3
Cer	m	2	3
Cer	m	2	3.1
Cer	m	3	3.4
Cer	m	3	3.4
Cer	m	3	3.2
Cer	m	3	3.4
Cer	m	3	3.1
Cer	m	3	3.3
Cer	m	3	3.2
Cer	m	3	3.3
cGocat	f	1	3.5
cGocat	f	1	4
cGocat	f	1	4
cGocat	f	1	4
cGocat	f	1	4
cGocat	f	2	4
cGocat	f	2	4
cGocat	f	2	4
cGocat	f	2	4
cGocat	f	2	4
cGocat	f	2	4
cGocat	m	1	3.2
cGocat	m	1	3.2
cGocat	m	1	3.4
cGocat	m	1	3.3
cGocat	m	2	3.4
cGocat	m	2	3.3
cGocat	m	2	3.1
cGocat	m	2	3.3
cGocat	m	2	3.3
cT_high	f	1	4
cT_high	f	1	4
cT_high	f	1	4
cT_high	f	1	3.4
cT_high	f	1	4
cT_high	f	1	4
cT_high	f	1	4
cT_high	f	1	4
cT_high	f	1	4
cT_high	f	3	3.3
cT_high	f	3	4
cT_high	f	3	4
cT_high	f	3	4
cT_high	f	3	4
cT_high	f	3	4
cT_high	f	3	3.3
cT_high	m	1	3.2
cT_high	m	1	3.4
cT_high	m	1	3
cT_high	m	1	3.4
cT_high	m	1	3
cT_high	m	1	3.1
cT_high	m	1	3.2
cT_high	m	1	3.2
cT_high	m	1	3
cT_high	m	3	3.5
cT_high	m	3	3.4
cT_high	m	3	4
cT_high	m	3	4
cT_high	m	3	3.4
cT_high	m	3	3.2
cT_high	m	3	4
cT_high	m	3	3.2
cT_high	m	3	4
cT_low	f	1	4
cT_low	f	1	4
cT_low	f	1	4
cT_low	f	1	4
cT_low	f	1	4
cT_low	f	1	4
cT_low	f	1	4
cT_low	f	2	3.4
cT_low	f	2	3.3
cT_low	f	2	3.3
cT_low	f	2	3
cT_low	f	2	3.5
cT_low	f	2	3.3
cT_low	m	1	3.2
cT_low	m	1	3.2
cT_low	m	1	3.1
cT_low	m	2	3.4
cT_low	m	2	3.1
cT_low	m	2	3.3
cT_low	m	2	3.2
Gocat	f	1	4
Gocat	f	1	3.5
Gocat	f	1	4
Gocat	f	1	4
Gocat	f	1	4
Gocat	f	1	4
Gocat	f	2	3.5
Gocat	f	2	4
Gocat	f	2	4
Gocat	f	2	4
Gocat	f	2	3.4
Gocat	f	2	4
Gocat	f	2	4
Gocat	f	2	3.4
Gocat	f	3	4
Gocat	f	3	3.4
Gocat	f	3	4
Gocat	f	3	4
Gocat	f	3	4
Gocat	m	1	3.5
Gocat	m	1	4
Gocat	m	1	3
Gocat	m	1	3.4
Gocat	m	1	3.3
Gocat	m	1	3.2
Gocat	m	2	3.5
Gocat	m	2	3.4
Gocat	m	2	3.3
Gocat	m	2	3.3
Gocat	m	2	3.4
Gocat	m	3	3.4
Gocat	m	3	4
Gocat	m	3	4
Gocat	m	3	3.4
Gocat	m	3	3
T_high	f	1	3.5
T_high	f	1	3.5
T_high	f	1	4
T_high	f	1	4
T_high	f	1	4
T_high	f	1	3.4
T_high	f	1	4
T_high	f	1	4
T_high	f	1	3.4
T_high	f	1	4
T_high	f	2	4
T_high	f	2	4
T_high	f	2	4
T_high	f	2	4
T_high	f	2	4
T_high	f	2	4
T_high	f	2	4
T_high	f	2	4
T_high	f	2	4
T_high	f	2	4
T_high	f	2	4
T_high	m	1	3.4
T_high	m	1	4
T_high	m	1	3.3
T_high	m	1	4
T_high	m	1	3.5
T_high	m	1	3.3
T_high	m	1	3.4
T_high	m	1	4
T_high	m	2	4
T_high	m	2	3.4
T_high	m	2	4
T_high	m	2	3.4
T_high	m	2	4
T_high	m	2	3.5
T_high	m	2	4
T_low	f	1	4
T_low	f	1	4
T_low	f	1	3.4
T_low	f	1	3.3
T_low	f	1	3.3
T_low	m	1	3
T_low	m	1	3.1
T_low	m	1	3
T_low	m	1	3.1
T_low	m	1	3.3
T_low	m	1	3.2
T_low	m	1	3.1

## Sheet: female size
treatment	sex	replicate	winglength
cCer	f	1	4
cCer	f	1	4
cCer	f	1	4
cCer	f	1	3.3
cCer	f	1	4
cCer	f	1	4
cCer	f	1	3.5
cCer	f	2	4
cCer	f	2	4
cCer	f	2	4
cCer	f	2	4
cCer	f	2	3.4
cCer	f	2	4
cCer	f	2	4
cCer	f	2	4
cCer	f	2	4
cCer	f	2	4
cCer	f	2	4
cCer	f	3	4
cCer	f	3	3.5
cCer	f	3	4
cCer	f	3	3.2
cCer	f	3	3.3
cCer	f	3	4
cCer	f	3	3.3
cCer	f	3	3.3
Cer	f	1	3.6
Cer	f	1	3.5
Cer	f	1	3.4
Cer	f	1	3.4
Cer	f	1	3.4
Cer	f	1	3.7
Cer	f	1	3.3
Cer	f	1	3.5
Cer	f	1	3.5
Cer	f	2	3
Cer	f	2	3.3
Cer	f	2	3
Cer	f	2	3.3
Cer	f	2	3.4
Cer	f	2	3.2
Cer	f	2	3.3
Cer	f	3	3.3
Cer	f	3	4
Cer	f	3	3.3
Cer	f	3	3.2
Cer	f	3	3.2
Cer	f	3	3.3
Cer	f	3	3.4
Cer	f	3	3.4
Cer	f	3	3.3
Cer	f	3	4
cGocat	f	1	3.5
cGocat	f	1	4
cGocat	f	1	4
cGocat	f	1	4
cGocat	f	1	4
cGocat	f	2	4
cGocat	f	2	4
cGocat	f	2	4
cGocat	f	2	4
cGocat	f	2	4
cGocat	f	2	4
cT_high	f	1	4
cT_high	f	1	4
cT_high	f	1	4
cT_high	f	1	3.4
cT_high	f	1	4
cT_high	f	1	4
cT_high	f	1	4
cT_high	f	1	4
cT_high	f	1	4
cT_high	f	3	3.3
cT_high	f	3	4
cT_high	f	3	4
cT_high	f	3	4
cT_high	f	3	4
cT_high	f	3	4
cT_high	f	3	3.3
cT_low	f	1	4
cT_low	f	1	4
cT_low	f	1	4
cT_low	f	1	4
cT_low	f	1	4
cT_low	f	1	4
cT_low	f	1	4
cT_low	f	2	3.4
cT_low	f	2	3.3
cT_low	f	2	3.3
cT_low	f	2	3
cT_low	f	2	3.5
cT_low	f	2	3.3
Gocat	f	1	4
Gocat	f	1	3.5
Gocat	f	1	4
Gocat	f	1	4
Gocat	f	1	4
Gocat	f	1	4
Gocat	f	2	3.5
Gocat	f	2	4
Gocat	f	2	4
Gocat	f	2	4
Gocat	f	2	3.4
Gocat	f	2	4
Gocat	f	2	4
Gocat	f	2	3.4
Gocat	f	3	4
Gocat	f	3	3.4
Gocat	f	3	4
Gocat	f	3	4
Gocat	f	3	4
T_high	f	1	3.5
T_high	f	1	3.5
T_high	f	1	4
T_high	f	1	4
T_high	f	1	4
T_high	f	1	3.4
T_high	f	1	4
T_high	f	1	4
T_high	f	1	3.4
T_high	f	1	4
T_high	f	2	4
T_high	f	2	4
T_high	f	2	4
T_high	f	2	4
T_high	f	2	4
T_high	f	2	4
T_high	f	2	4
T_high	f	2	4
T_high	f	2	4
T_high	f	2	4
T_high	f	2	4
T_low	f	1	4
T_low	f	1	4
T_low	f	1	3.4
T_low	f	1	3.3
T_low	f	1	3.3

## Sheet: male size
treatment	sex	replicate	winglength
cCer	m	1	3.3
cCer	m	1	3.2
cCer	m	1	3.2
cCer	m	1	3.4
cCer	m	1	3.2
cCer	m	2	3.5
cCer	m	2	4
cCer	m	2	3.3
cCer	m	2	4
cCer	m	2	3.3
cCer	m	2	3.3
cCer	m	2	4
cCer	m	2	3.4
cCer	m	3	3.2
cCer	m	3	3.3
cCer	m	3	4
cCer	m	3	3.4
cCer	m	3	4
cCer	m	3	4
cCer	m	3	3.2
cCer	m	3	3.4
cCer	m	3	4
cCer	m	3	3.5
Cer	m	1	3
Cer	m	1	3
Cer	m	1	3.1
Cer	m	1	3.4
Cer	m	1	3.2
Cer	m	1	3.4
Cer	m	1	3.2
Cer	m	1	3.3
Cer	m	1	3.3
Cer	m	1	3.4
Cer	m	2	3
Cer	m	2	3.1
Cer	m	2	3.1
Cer	m	2	3.5
Cer	m	2	3.1
Cer	m	2	3
Cer	m	2	3
Cer	m	2	3.1
Cer	m	3	3.4
Cer	m	3	3.4
Cer	m	3	3.2
Cer	m	3	3.4
Cer	m	3	3.1
Cer	m	3	3.3
Cer	m	3	3.2
Cer	m	3	3.3
cGocat	m	1	3.2
cGocat	m	1	3.2
cGocat	m	1	3.4
cGocat	m	1	3.3
cGocat	m	2	3.4
cGocat	m	2	3.3
cGocat	m	2	3.1
cGocat	m	2	3.3
cGocat	m	2	3.3
cT_high	m	1	3.2
cT_high	m	1	3.4
cT_high	m	1	3
cT_high	m	1	3.4
cT_high	m	1	3
cT_high	m	1	3.1
cT_high	m	1	3.2
cT_high	m	1	3.2
cT_high	m	1	3
cT_high	m	3	3.5
cT_high	m	3	3.4
cT_high	m	3	4
cT_high	m	3	4
cT_high	m	3	3.4
cT_high	m	3	3.2
cT_high	m	3	4
cT_high	m	3	3.2															Kruskal-Wallis rank sum test
cT_high	m	3	4
cT_low	m	1	3.2															data: winglength by treatment
cT_low	m	1	3.2															Kruskal-Wallis chi-squared = 38.273, df = 7, p-value = 2.689e-06
cT_low	m	1	3.1
cT_low	m	2	3.4
cT_low	m	2	3.1
cT_low	m	2	3.3
cT_low	m	2	3.2													Pairwise comparisons using Wilcoxon rank sum test with continuity correction
Gocat	m	1	3.5
Gocat	m	1	4													data: SET$winglength and SET$treatment
Gocat	m	1	3
Gocat	m	1	3.4													cCer Cer cGocat cT_high cT_low Gocat T_high
Gocat	m	1	3.3													Cer 0.00345 - - - - - -
Gocat	m	1	3.2													cGocat 0.10938 0.33174 - - - - -
Gocat	m	2	3.5													cT_high 0.20857 0.18203 0.79904 - - - -
Gocat	m	2	3.4													cT_low 0.02741 0.91056 0.28908 0.37478 - - -
Gocat	m	2	3.3													Gocat 0.79904 0.02741 0.14351 0.49205 0.08260 - -
Gocat	m	2	3.3													T_high 0.14077 0.00033 0.00345 0.03770 0.00345 0.09979 -
Gocat	m	2	3.4													T_low 0.00345 0.20857 0.03770 0.08455 0.17388 0.02457 0.00333
Gocat	m	3	3.4
Gocat	m	3	4
Gocat	m	3	4
Gocat	m	3	3.4
Gocat	m	3	3
T_high	m	1	3.4
T_high	m	1	4
T_high	m	1	3.3
T_high	m	1	4
T_high	m	1	3.5
T_high	m	1	3.3
T_high	m	1	3.4
T_high	m	1	4
T_high	m	2	4
T_high	m	2	3.4
T_high	m	2	4
T_high	m	2	3.4
T_high	m	2	4
T_high	m	2	3.5
T_high	m	2	4
T_low	m	1	3
T_low	m	1	3.1
T_low	m	1	3
T_low	m	1	3.1
T_low	m	1	3.3
T_low	m	1	3.2
T_low	m	1	3.1

[truncated: 4 more sheets: survival adult diet isogroup, intensity larva IML , wingsize larval IML, Intensity adult diet IML]
